# Supplementary material for: (8-Benzoyl-2,7-dimeth­oxy­naphthalen-1-yl)(4-phen­oxy­phen­yl)methanone
Source: Acta Crystallogr Sect E Struct Rep Online. 2013 Feb 20;69(Pt 3):o395–6. doi: 10.1107/S1600536813004303 (PMC3588546; doi:10.1107/S1600536813004303)
Supplement: Supplementary file 2 [file e-69-0o395-Isup2.hkl]

#
# h,k,l, Fc-squared, Fo-squared, sigma(Fo-squared) and status flag
#
data_I
_shelx_title ' YoneLab_20121113_7_'
_shelx_refln_list_code          4
_shelx_F_calc_maximum      288.98
_exptl_crystal_F_000      1024.00
_reflns_d_resolution_high  0.8300
 
loop_
 _symmetry_equiv_pos_as_xyz
 'x, y, z'
 'x+1/2, -y+1/2, -z'
 '-x, y+1/2, -z+1/2'
 '-x+1/2, -y, z+1/2'
 
_cell_length_a     8.1964
_cell_length_b    11.5051
_cell_length_c    26.4916
_cell_angle_alpha  90.000
_cell_angle_beta   90.000
_cell_angle_gamma  90.000
 
_shelx_F_squared_multiplier     1.000
 
loop_
 _refln_index_h
 _refln_index_k
 _refln_index_l
 _refln_F_squared_calc
 _refln_F_squared_meas
 _refln_F_squared_sigma
 _refln_observed_status
   2   0   0    34442.97    37784.67    706.00 o
   4   0   0     1569.12     1866.97     16.14 o
   6   0   0       34.95       38.41      0.83 o
   1   1   0     2484.72     2304.07     13.05 o
   2   1   0    13020.66    12742.70    124.83 o
   3   1   0     5067.44     4974.43     36.77 o
   4   1   0      154.26      125.65      0.69 o
   5   1   0      877.89      982.61      5.79 o
   6   1   0       37.89       41.80      0.65 o
   7   1   0      207.56      180.05      3.41 o
   8   1   0       99.52      105.78      3.69 o
   0   2   0     8817.63     7888.52     95.00 o
   1   2   0    34772.26    35662.29    479.77 o
   2   2   0     4983.90     4760.15     34.57 o
   3   2   0     1325.54     1353.51      7.24 o
   4   2   0       59.44       64.76      0.49 o
   5   2   0     1492.68     1454.22     12.13 o
   6   2   0      326.02      340.77      3.62 o
   7   2   0      381.25      341.15      4.80 o
   8   2   0       22.79       21.71      1.30 o
   9   2   0      119.53      132.24      3.99 o
   1   3   0     2003.90     1757.88     10.09 o
   2   3   0     3859.90     4160.65     29.74 o
   3   3   0      573.24      571.28      3.01 o
   4   3   0     3594.90     3673.81     31.65 o
   5   3   0        1.95        2.75      0.47 o
   6   3   0        6.52       10.12      0.69 o
   7   3   0      804.21      759.53     10.60 o
   8   3   0       15.82       10.68      0.95 o
   9   3   0        0.28        1.37      0.56 o
   0   4   0     2231.35     2115.05     19.44 o
   1   4   0      237.67      290.28      1.95 o
   2   4   0     1681.96     1901.86     12.25 o
   3   4   0      112.75      136.12      1.00 o
   4   4   0     1931.32     1935.93     16.45 o
   5   4   0       11.34       16.75      0.78 o
   6   4   0      715.12      690.75      8.19 o
   7   4   0      212.90      207.20      3.42 o
   8   4   0       30.55       28.40      1.42 o
   9   4   0        4.56        3.50      0.92 o
   1   5   0      532.83      485.24      2.60 o
   2   5   0     2080.82     2295.39     17.88 o
   3   5   0       11.35       19.62      0.55 o
   4   5   0       48.62       72.39      0.88 o
   5   5   0      659.09      591.94      7.19 o
   6   5   0     1469.71     1432.32     18.70 o
   7   5   0      132.36      120.26      2.33 o
   8   5   0       30.56       29.20      1.74 o
   9   5   0        5.81        3.24      0.84 o
   0   6   0      993.84     1006.50      7.96 o
   1   6   0       11.85       12.48      0.44 o
   2   6   0       22.51       30.78      0.73 o
   3   6   0      108.89       85.57      0.99 o
   4   6   0      257.56      242.92      3.00 o
   5   6   0      218.16      200.39      3.04 o
   6   6   0      520.30      550.99     11.29 o
   7   6   0       42.17       36.86      1.43 o
   8   6   0       59.65       66.45      2.58 o
   1   7   0        8.35       13.41      0.36 o
   2   7   0       35.67       36.20      0.56 o
   3   7   0       32.23       31.63      0.62 o
   4   7   0      132.02      111.01      1.79 o
   5   7   0       68.54       77.06      1.87 o
   6   7   0      333.07      321.36      4.74 o
   7   7   0       14.67       15.95      1.02 o
   8   7   0        6.76        4.55      0.95 o
   0   8   0        3.71        3.06      0.54 o
   1   8   0      405.73      394.87      4.92 o
   2   8   0      446.28      435.76      3.95 o
   3   8   0        1.62        2.64      0.48 o
   4   8   0        0.76        1.49      0.56 o
   5   8   0       31.25       27.23      1.16 o
   6   8   0        0.34        0.27      0.62 o
   7   8   0        3.92        5.56      0.78 o
   8   8   0       55.80       69.57      1.84 o
   1   9   0      449.41      407.01      5.36 o
   2   9   0        0.71        0.59      0.43 o
   3   9   0        0.09        0.34      0.43 o
   4   9   0       47.29       52.39      1.23 o
   5   9   0       12.02       11.45      0.94 o
   6   9   0        5.96        9.69      0.93 o
   7   9   0       10.42       12.53      1.63 o
   0  10   0      206.61      220.59      4.95 o
   1  10   0      111.77      108.62      2.70 o
   2  10   0       42.21       32.10      0.99 o
   3  10   0       35.69       39.92      1.21 o
   4  10   0        1.48        1.96      0.55 o
   5  10   0       26.21       34.15      1.28 o
   6  10   0        4.08        7.51      0.79 o
   1  11   0       32.06       31.08      1.34 o
   2  11   0       23.97       22.17      0.89 o
   3  11   0        5.28        6.00      0.68 o
   4  11   0       37.07       29.68      0.96 o
   5  11   0        7.34        4.54      0.48 o
   6  11   0        0.05        0.15      0.52 o
   0  12   0        9.21       12.42      1.47 o
   1  12   0       15.34       17.58      0.99 o
   2  12   0       26.25       24.32      1.30 o
   3  12   0        4.16        2.08      0.52 o
   4  12   0        1.11        0.88      0.32 o
   1  13   0       15.46       12.41      0.78 o
   2  13   0       24.61       27.13      1.30 o
   3  13   0        1.27        2.03      0.64 o
   1   0   1     4747.48     4534.40     29.61 o
   2   0   1     4040.00     3813.52     24.95 o
   3   0   1     1929.88     1946.73     11.24 o
   4   0   1     2324.06     2463.74     16.27 o
   5   0   1       69.92       69.25      0.54 o
   6   0   1      251.09      239.45      2.05 o
   7   0   1       22.50       24.24      0.96 o
   0   1   1     2013.81     1930.12      9.80 o
   1   1   1     7924.78     7493.39     41.70 o
   2   1   1     9115.34     8833.06     54.88 o
   3   1   1     3864.03     3791.74     18.26 o
   4   1   1      206.15      211.12      0.90 o
   5   1   1      715.53      751.15      3.10 o
   6   1   1      112.10      101.94      0.89 o
   7   1   1      215.04      220.17      2.51 o
   8   1   1      266.57      273.68      5.55 o
   0   2   1     5695.30     5228.65     38.38 o
   1   2   1     5497.56     5061.68     26.96 o
   2   2   1    12991.70    12446.76     86.63 o
   3   2   1     1660.32     1656.29      6.58 o
   4   2   1     2121.79     2138.39      9.14 o
   5   2   1      115.63      114.39      0.98 o
   6   2   1       42.90       47.48      0.75 o
   7   2   1      418.03      404.48      3.75 o
   8   2   1      117.59      110.62      2.12 o
   9   2   1        8.55        6.36      2.04 o
   0   3   1       66.81       61.96      0.86 o
   1   3   1     3053.77     2880.87     12.96 o
   2   3   1     1281.65     1230.95      5.39 o
   3   3   1     3481.57     3528.44     18.59 o
   4   3   1      753.96      752.14      3.24 o
   5   3   1      739.88      748.19      4.63 o
   6   3   1      714.51      709.26      5.86 o
   7   3   1      219.84      212.60      2.39 o
   8   3   1       18.26       20.14      0.69 o
   9   3   1        8.71        8.93      0.65 o
   0   4   1       11.53       11.90      0.40 o
   1   4   1     5244.80     4780.51     24.92 o
   2   4   1     1144.90     1218.10      5.43 o
   3   4   1      769.09      834.57      3.54 o
   4   4   1      803.97      851.63      4.53 o
   5   4   1      825.51      783.21      6.34 o
   6   4   1      398.39      373.60      3.53 o
   7   4   1       31.04       38.39      0.90 o
   8   4   1       68.40       61.98      1.25 o
   9   4   1       34.88       42.87      1.63 o
   0   5   1      381.33      379.36      2.40 o
   1   5   1     3081.67     3239.03     15.70 o
   2   5   1      851.77      872.59      4.96 o
   3   5   1      583.50      617.11      3.71 o
   4   5   1      158.40      156.69      1.03 o
   5   5   1      205.11      201.42      1.99 o
   6   5   1      854.37      812.25      7.45 o
   7   5   1       40.99       37.32      0.90 o
   8   5   1      157.56      146.68      1.88 o
   9   5   1       22.37       24.32      1.03 o
   0   6   1      190.68      208.60      1.29 o
   1   6   1     1782.21     1854.09      7.98 o
   2   6   1      708.74      673.07      3.64 o
   3   6   1      730.09      778.17      3.97 o
   4   6   1      103.29       97.01      1.02 o
   5   6   1      230.74      215.03      2.41 o
   6   6   1       27.77       29.20      0.94 o
   7   6   1        3.07        3.25      0.49 o
   8   6   1      139.72      136.81      2.17 o
   0   7   1       24.65       28.92      0.35 o
   1   7   1       82.15       91.30      0.55 o
   2   7   1        0.66        1.43      0.19 o
   3   7   1       22.56       22.71      0.42 o
   4   7   1        2.67        4.91      0.51 o
   5   7   1      132.64      117.00      1.78 o
   6   7   1       76.78       76.85      1.32 o
   7   7   1       95.59       98.20      1.43 o
   8   7   1        7.51        5.61      0.61 o
   0   8   1       29.08       26.80      0.68 o
   1   8   1      395.80      395.98      2.25 o
   2   8   1      142.94      150.83      1.27 o
   3   8   1       63.83       64.02      0.85 o
   4   8   1       64.64       60.90      1.00 o
   5   8   1       26.29       23.39      0.78 o
   6   8   1       65.22       59.49      1.13 o
   7   8   1       50.83       58.78      1.09 o
   8   8   1       11.38       14.14      0.78 o
   0   9   1        0.43        1.39      0.72 o
   1   9   1       61.83       68.63      1.00 o
   2   9   1       72.43       72.46      0.94 o
   3   9   1       68.15       76.62      0.88 o
   4   9   1      220.00      182.93      1.73 o
   5   9   1      256.16      228.20      2.20 o
   6   9   1       15.62       14.19      0.65 o
   7   9   1        6.96        7.07      0.52 o
   0  10   1       56.38       48.70      1.74 o
   1  10   1      159.48      161.88      2.01 o
   2  10   1       52.67       47.26      0.77 o
   3  10   1       39.92       32.89      0.74 o
   4  10   1       80.73       76.10      0.98 o
   5  10   1       56.27       52.22      1.00 o
   6  10   1       23.46       26.66      0.86 o
   0  11   1      184.05      182.07      3.05 o
   1  11   1       62.59       59.97      1.31 o
   2  11   1        4.47        4.20      0.51 o
   3  11   1       55.59       48.46      0.81 o
   4  11   1       42.62       42.78      0.75 o
   5  11   1       14.88       16.37      0.54 o
   0  12   1      109.72      103.92      2.29 o
   1  12   1       21.56       17.68      0.73 o
   2  12   1       13.55       12.96      0.78 o
   3  12   1        9.04        8.19      0.50 o
   4  12   1       11.86       13.21      0.45 o
   0  13   1       44.84       56.33      1.32 o
   1  13   1        7.93        8.23      0.45 o
   2  13   1        0.75        0.95      0.40 o
   3  13   1       21.06       26.34      0.98 o
   0   0   2      261.41      284.02      3.41 o
   1   0   2      968.83      889.70      4.15 o
   2   0   2       50.54       47.04      0.65 o
   3   0   2     2259.46     2336.88     13.92 o
   4   0   2     1152.61     1320.36      7.68 o
   5   0   2      121.52       96.34      0.63 o
   6   0   2       14.72       17.37      0.49 o
   7   0   2       83.71       76.22      1.71 o
   0   1   2     1657.75     1645.31     10.52 o
   1   1   2     4863.26     4739.81     22.97 o
   2   1   2     6018.80     5883.29     31.51 o
   3   1   2       40.92       59.65      0.69 o
   4   1   2     1688.72     1809.29      7.48 o
   5   1   2      395.59      412.83      1.71 o
   6   1   2       75.42       73.77      0.72 o
   7   1   2       48.98       36.42      0.85 o
   8   1   2       68.58       61.27      1.92 o
   0   2   2      572.77      519.28      3.32 o
   1   2   2     2958.44     2549.66     12.14 o
   2   2   2      141.37      156.94      1.25 o
   3   2   2      754.46      763.07      3.03 o
   4   2   2       54.94       61.28      0.49 o
   5   2   2      931.88      919.45      4.88 o
   6   2   2      205.69      187.01      1.79 o
   7   2   2        7.89        8.95      0.71 o
   8   2   2       45.46       47.27      1.25 o
   9   2   2       16.06       11.16      1.28 o
   0   3   2     6305.15     5832.60     45.29 o
   1   3   2     7144.68     6580.33     39.14 o
   2   3   2     1369.55     1420.59      5.96 o
   3   3   2     3536.15     3490.87     17.90 o
   4   3   2       29.75       38.53      0.46 o
   5   3   2     1089.10     1107.23      7.23 o
   6   3   2      445.53      419.78      3.59 o
   7   3   2      891.65      901.01      8.56 o
   8   3   2        1.46        2.19      0.58 o
   9   3   2       16.46       20.11      1.05 o
   0   4   2     2867.00     2774.18     17.90 o
   1   4   2     3373.80     3112.68     15.11 o
   2   4   2     1896.47     1973.96      9.20 o
   3   4   2      249.80      251.88      2.02 o
   4   4   2      933.24      831.65      4.27 o
   5   4   2     1382.10     1374.43     10.69 o
   6   4   2      703.41      658.00      7.09 o
   7   4   2      120.06      111.79      1.57 o
   8   4   2      101.62      104.33      1.53 o
   9   4   2       12.42        9.78      1.16 o
   0   5   2      861.88     1011.19      7.24 o
   1   5   2      437.69      454.16      1.92 o
   2   5   2     3569.13     3918.01     22.06 o
   3   5   2      393.87      438.53      2.11 o
   4   5   2       24.06       19.10      0.37 o
   5   5   2      910.54      904.47      7.87 o
   6   5   2      323.14      304.66      3.35 o
   7   5   2       81.01       82.53      1.55 o
   8   5   2      205.66      201.21      2.72 o
   9   5   2        7.36        5.37      0.64 o
   0   6   2      630.54      630.82      4.59 o
   1   6   2     1103.56     1138.26      4.64 o
   2   6   2      614.75      644.59      4.23 o
   3   6   2      511.37      499.90      2.54 o
   4   6   2       92.35       78.39      1.05 o
   5   6   2      403.76      374.96      4.15 o
   6   6   2      849.42      836.06      9.21 o
   7   6   2       55.73       49.76      0.97 o
   8   6   2       91.39       98.05      1.66 o
   0   7   2       28.28       21.92      0.33 o
   1   7   2      146.88      163.07      0.94 o
   2   7   2      108.46      104.68      0.66 o
   3   7   2       82.09       89.31      0.91 o
   4   7   2       82.19       75.50      0.94 o
   5   7   2      248.85      239.67      2.74 o
   6   7   2      323.16      319.73      3.08 o
   7   7   2       18.51       19.84      0.76 o
   8   7   2       37.46       38.66      0.94 o
   0   8   2      525.39      487.73      4.78 o
   1   8   2      343.62      330.07      2.10 o
   2   8   2      286.83      278.49      2.08 o
   3   8   2       96.57       84.85      0.96 o
   4   8   2      133.87      108.73      1.34 o
   5   8   2      191.60      170.28      2.00 o
   6   8   2       85.47       92.68      1.37 o
   7   8   2       11.34       15.53      0.62 o
   8   8   2        3.62        1.35      0.48 o
   0   9   2      630.67      605.89      7.47 o
   1   9   2      493.29      470.43      3.61 o
   2   9   2      115.44      127.59      1.20 o
   3   9   2       10.89        8.19      0.45 o
   4   9   2       47.78       46.37      0.94 o
   5   9   2       22.45       14.17      0.72 o
   6   9   2       57.92       54.50      0.98 o
   7   9   2        0.91        1.44      0.43 o
   0  10   2      191.22      189.94      3.55 o
   1  10   2      280.08      290.11      2.90 o
   2  10   2       76.15       62.80      1.05 o
   3  10   2       70.78       59.39      0.83 o
   4  10   2      139.06      120.68      1.42 o
   5  10   2        6.24        7.45      0.51 o
   6  10   2       47.92       49.72      0.96 o
   0  11   2      126.35      129.03      2.71 o
   1  11   2      107.12      100.45      1.63 o
   2  11   2        2.92        1.47      0.50 o
   3  11   2        0.72        0.71      0.33 o
   4  11   2        0.20        0.18      0.26 o
   5  11   2        7.52        4.75      0.38 o
   0  12   2       44.87       39.16      1.30 o
   1  12   2       15.83       18.43      0.72 o
   2  12   2       50.90       43.59      1.08 o
   3  12   2       11.59        7.32      0.69 o
   4  12   2       12.09       11.82      0.52 o
   0  13   2        0.18       -0.21      0.44 o
   1  13   2       12.33       12.74      0.58 o
   2  13   2        0.30        0.50      0.38 o
   3  13   2       15.61       16.75      0.82 o
   1   0   3     2993.59     2673.87     16.12 o
   2   0   3      129.99      128.23      0.82 o
   3   0   3      313.81      309.34      1.49 o
   4   0   3     1952.54     2048.49     13.04 o
   5   0   3        6.24        6.93      0.24 o
   6   0   3      404.70      374.96      3.92 o
   7   0   3       11.46       13.07      0.89 o
   8   0   3      324.59      304.93      8.85 o
   0   1   3     1475.65     1481.68      8.12 o
   1   1   3     4638.61     4283.50     21.73 o
   2   1   3     2089.94     1985.26      8.19 o
   3   1   3     2692.92     2525.36     10.89 o
   4   1   3     1330.86     1438.18      5.70 o
   5   1   3       21.11       26.64      0.26 o
   6   1   3       25.84       25.05      0.50 o
   7   1   3       56.88       52.92      0.94 o
   8   1   3      280.23      264.89      3.86 o
   0   2   3       25.04       35.46      0.64 o
   1   2   3     1654.32     1483.68      6.76 o
   2   2   3      437.65      450.15      1.83 o
   3   2   3       54.67       47.21      0.34 o
   4   2   3      198.92      233.68      0.88 o
   5   2   3      773.33      773.09      4.18 o
   6   2   3       65.68       55.91      0.91 o
   7   2   3       67.96       63.85      1.03 o
   8   2   3       10.28       12.06      0.69 o
   9   2   3       47.80       50.02      2.16 o
   0   3   3     1370.11     1291.88      8.84 o
   1   3   3       31.85       37.29      0.50 o
   2   3   3      321.72      339.03      1.62 o
   3   3   3     1874.32     1970.68      9.14 o
   4   3   3      339.99      358.74      1.87 o
   5   3   3      355.95      333.35      2.31 o
   6   3   3      167.64      164.06      1.76 o
   7   3   3       11.25       14.78      0.67 o
   8   3   3       22.74       18.10      0.70 o
   9   3   3       33.28       28.14      2.93 o
   0   4   3       39.93       29.44      0.45 o
   1   4   3     1371.95     1393.93      6.92 o
   2   4   3     1923.38     1914.58      9.04 o
   3   4   3     3308.28     3278.06     17.38 o
   4   4   3       55.75       58.89      0.52 o
   5   4   3       28.02       35.15      0.73 o
   6   4   3     2422.65     2416.96     25.31 o
   7   4   3       18.26       18.71      0.71 o
   8   4   3       42.74       43.00      0.86 o
   9   4   3       81.75       77.44      3.35 o
   0   5   3     1930.53     2101.78     15.22 o
   1   5   3      213.17      220.27      1.03 o
   2   5   3     2635.99     2715.49     13.89 o
   3   5   3      194.62      170.23      0.90 o
   4   5   3       10.56       14.94      0.35 o
   5   5   3       28.04       32.82      0.91 o
   6   5   3      426.39      428.23      4.42 o
   7   5   3      228.34      211.50      2.44 o
   8   5   3       50.45       54.34      1.06 o
   9   5   3      195.73      222.46     10.25 o
   0   6   3     1462.43     1521.46      8.63 o
   1   6   3      352.17      372.81      1.82 o
   2   6   3      767.29      760.71      3.70 o
   3   6   3       20.50       19.27      0.36 o
   4   6   3       34.13       27.51      0.49 o
   5   6   3      168.68      159.75      1.86 o
   6   6   3      140.06      133.72      1.78 o
   7   6   3       94.39       92.03      1.53 o
   8   6   3       54.42       60.73      1.09 o
   0   7   3      271.87      290.14      1.74 o
   1   7   3      419.17      447.29      2.32 o
   2   7   3       64.15       52.52      0.52 o
   3   7   3      196.84      192.53      1.63 o
   4   7   3       48.25       42.47      0.76 o
   5   7   3      486.15      459.24      4.44 o
   6   7   3      139.43      128.28      1.75 o
   7   7   3       42.45       42.76      0.98 o
   8   7   3        8.43        5.50      0.59 o
   0   8   3       28.92       29.85      0.64 o
   1   8   3      603.47      607.62      3.71 o
   2   8   3      320.22      297.81      2.05 o
   3   8   3       24.79       26.68      0.63 o
   4   8   3        5.50        4.92      0.40 o
   5   8   3       57.66       57.85      1.14 o
   6   8   3       24.29       30.37      0.86 o
   7   8   3        5.97        4.37      0.52 o
   8   8   3       17.13       16.15      0.93 o
   0   9   3        0.23        2.28      0.66 o
   1   9   3      497.89      488.50      3.79 o
   2   9   3        9.35        9.96      0.48 o
   3   9   3      110.35       95.93      1.11 o
   4   9   3      303.17      299.85      2.56 o
   5   9   3       29.48       26.48      0.79 o
   6   9   3       37.71       37.34      0.99 o
   7   9   3       52.52       55.93      1.05 o
   0  10   3     1504.46     1519.61     20.38 o
   1  10   3       69.81       66.66      1.18 o
   2  10   3       50.06       45.93      0.84 o
   3  10   3      378.38      351.17      2.73 o
   4  10   3       35.42       32.10      0.69 o
   5  10   3       79.48       78.51      1.06 o
   6  10   3       14.38       14.77      0.53 o
   0  11   3      632.86      627.99      8.15 o
   1  11   3        1.35        2.43      0.57 o
   2  11   3       18.18       20.78      0.76 o
   3  11   3       46.40       37.44      0.79 o
   4  11   3        1.34        1.81      0.39 o
   5  11   3       22.43       22.00      0.59 o
   0  12   3        0.78        0.79      0.59 o
   1  12   3       11.12       17.55      0.85 o
   2  12   3      107.07      110.83      1.41 o
   3  12   3        3.67        1.75      0.38 o
   4  12   3       17.50        8.84      0.80 o
   0  13   3       14.50       11.02      0.87 o
   1  13   3        0.49        0.56      0.36 o
   2  13   3       18.11       22.18      0.76 o
   3  13   3       10.66       11.42      0.78 o
   0   0   4     1381.93     1389.63      9.87 o
   1   0   4     2696.68     2448.32     15.97 o
   2   0   4      601.58      580.99      3.40 o
   3   0   4      584.31      579.69      2.66 o
   4   0   4      189.23      194.89      2.15 o
   5   0   4      298.21      303.55      2.09 o
   6   0   4      112.49      107.33      1.43 o
   7   0   4      197.87      190.27      2.60 o
   8   0   4        1.52        1.08      0.67 o
   0   1   4     1360.05     1185.77      7.28 o
   1   1   4       29.70       40.53      0.83 o
   2   1   4     1936.07     1858.43      7.75 o
   3   1   4      244.26      207.46      0.75 o
   4   1   4      479.51      488.43      1.69 o
   5   1   4        2.52        1.36      0.17 o
   6   1   4       96.27       93.46      0.98 o
   7   1   4       80.59       78.22      1.14 o
   8   1   4       86.76       92.04      2.20 o
   9   1   4       17.03       15.70      0.85 o
   0   2   4     2331.11     2339.80     16.14 o
   1   2   4     3620.61     3414.14     17.04 o
   2   2   4       44.10       49.99      0.41 o
   3   2   4      448.42      426.74      1.81 o
   4   2   4      212.28      187.92      0.77 o
   5   2   4      240.83      234.28      1.36 o
   6   2   4       67.23       63.71      0.98 o
   7   2   4      271.10      253.52      2.68 o
   8   2   4       19.22       18.93      0.89 o
   9   2   4        0.22        0.30      0.50 o
   0   3   4     1073.85     1046.50      6.69 o
   1   3   4       37.47       44.82      0.41 o
   2   3   4     1151.89     1074.88      4.89 o
   3   3   4       16.81       15.59      0.33 o
   4   3   4      576.08      544.06      2.44 o
   5   3   4      162.58      162.17      1.40 o
   6   3   4      309.25      296.75      2.84 o
   7   3   4      184.52      180.16      2.00 o
   8   3   4       11.26       12.53      0.60 o
   9   3   4        7.44        4.46      0.74 o
   0   4   4      323.88      273.41      2.11 o
   1   4   4       42.30       40.28      0.60 o
   2   4   4      857.34      883.17      3.77 o
   3   4   4      265.33      288.74      1.60 o
   4   4   4       20.59       23.48      0.33 o
   5   4   4      144.35      141.78      1.44 o
   6   4   4      344.32      324.38      3.75 o
   7   4   4       65.44       59.39      1.22 o
   8   4   4       26.57       26.11      0.70 o
   9   4   4        1.09        1.44      0.41 o
   0   5   4      261.69      233.96      1.23 o
   1   5   4      334.10      346.22      1.49 o
   2   5   4      242.79      249.51      1.53 o
   3   5   4      159.40      157.77      0.91 o
   4   5   4       21.06       25.71      0.43 o
   5   5   4      172.06      163.33      1.73 o
   6   5   4      162.40      154.18      1.90 o
   7   5   4       78.83       79.58      1.31 o
   8   5   4      118.21      108.87      2.26 o
   9   5   4       28.23       28.70      1.39 o
   0   6   4      291.33      350.74      2.53 o
   1   6   4      341.96      313.35      1.73 o
   2   6   4       83.74       69.06      0.52 o
   3   6   4       14.66       13.78      0.31 o
   4   6   4        8.83        8.74      0.43 o
   5   6   4       69.37       69.80      0.95 o
   6   6   4       79.22       75.22      1.32 o
   7   6   4       95.63       84.18      1.40 o
   8   6   4       37.25       40.38      0.94 o
   0   7   4      294.25      322.14      2.11 o
   1   7   4      663.02      655.06      2.92 o
   2   7   4      184.54      173.37      1.00 o
   3   7   4      141.90      134.38      1.26 o
   4   7   4       28.49       25.17      0.59 o
   5   7   4       33.54       30.63      0.84 o
   6   7   4       17.48       17.15      0.71 o
   7   7   4       27.90       27.76      0.88 o
   8   7   4       55.68       70.15      1.35 o
   0   8   4      206.50      185.42      1.84 o
   1   8   4      287.49      265.61      1.80 o
   2   8   4      393.57      362.45      3.06 o
   3   8   4       35.24       30.63      0.69 o
   4   8   4       98.24       84.04      0.97 o
   5   8   4      339.54      310.12      2.62 o
   6   8   4        9.27        7.83      0.61 o
   7   8   4        8.68       13.27      0.59 o
   0   9   4      252.72      226.99      2.68 o
   1   9   4      357.37      337.61      2.92 o
   2   9   4       19.99       17.44      0.52 o
   3   9   4      115.37      104.64      1.14 o
   4   9   4       21.23       24.71      0.85 o
   5   9   4       55.21       46.85      0.92 o
   6   9   4       26.09       33.43      0.81 o
   7   9   4       29.41       33.47      0.96 o
   0  10   4        0.12        0.79      0.71 o
   1  10   4      407.56      411.63      3.48 o
   2  10   4      116.75       99.18      1.38 o
   3  10   4       60.22       57.88      1.02 o
   4  10   4       45.38       43.81      0.94 o
   5  10   4       63.95       59.97      1.03 o
   6  10   4        7.65        4.05      0.44 o
   0  11   4      122.98      139.55      2.93 o
   1  11   4       53.51       49.66      0.96 o
   2  11   4       16.80       15.75      0.77 o
   3  11   4       67.12       69.49      1.07 o
   4  11   4       31.73       30.00      0.63 o
   5  11   4        9.86       10.11      0.47 o
   0  12   4       55.95       62.92      1.32 o
   1  12   4       26.09       25.94      0.75 o
   2  12   4       91.64       94.61      1.42 o
   3  12   4       31.94       33.37      0.82 o
   4  12   4       18.16       16.90      0.91 o
   0  13   4        5.42        7.40      0.71 o
   1  13   4       10.70        7.41      0.40 o
   2  13   4       30.43       32.02      0.97 o
   3  13   4       53.51       69.03      1.53 o
   1   0   5     7426.25     7433.85     66.02 o
   2   0   5     2627.53     2581.21     16.06 o
   3   0   5      125.33      102.53      1.33 o
   4   0   5     2487.86     2612.28     17.62 o
   5   0   5       68.62       74.71      0.75 o
   6   0   5       33.76       30.56      0.83 o
   7   0   5      178.30      168.21      2.54 o
   8   0   5      170.97      163.54      3.71 o
   9   0   5        0.70        0.71      0.71 o
   0   1   5    16285.34    17049.22    181.20 o
   1   1   5     8102.35     7623.11     46.14 o
   2   1   5      567.74      563.18      2.05 o
   3   1   5     1141.42     1167.95      4.49 o
   4   1   5      780.92      819.31      3.13 o
   5   1   5      141.23      157.42      1.00 o
   6   1   5       36.98       36.17      0.64 o
   7   1   5       60.10       66.20      1.05 o
   8   1   5       53.72       50.03      1.18 o
   9   1   5        8.83        9.76      1.03 o
   0   2   5     5609.57     5565.30     41.82 o
   1   2   5     3241.43     3033.34     14.27 o
   2   2   5     1913.36     1850.34      8.12 o
   3   2   5     1602.20     1643.51      7.60 o
   4   2   5      374.34      368.70      1.64 o
   5   2   5      108.47      126.30      0.92 o
   6   2   5       92.98       94.74      0.96 o
   7   2   5      111.61      110.06      1.59 o
   8   2   5       96.04       81.81      1.32 o
   9   2   5       14.50       15.72      1.72 o
   0   3   5     2243.28     2213.27     13.22 o
   1   3   5       17.40       17.62      0.37 o
   2   3   5       95.35       85.64      1.10 o
   3   3   5      619.66      643.74      2.97 o
   4   3   5       62.70       59.85      0.45 o
   5   3   5       33.35       30.54      0.47 o
   6   3   5      105.14       95.57      1.30 o
   7   3   5       30.96       31.64      0.83 o
   8   3   5       56.60       59.45      1.02 o
   9   3   5       35.27       36.72      1.48 o
   0   4   5     1206.62     1204.46      6.26 o
   1   4   5     1641.28     1585.06      7.79 o
   2   4   5     1826.81     1844.72      9.23 o
   3   4   5      193.40      211.96      0.91 o
   4   4   5       20.63       20.44      0.36 o
   5   4   5       26.18       24.85      0.66 o
   6   4   5     1679.27     1616.35     16.14 o
   7   4   5       65.51       64.19      1.20 o
   8   4   5        7.95        7.38      0.52 o
   9   4   5        4.98        2.82      0.67 o
   0   5   5      457.47      449.13      2.47 o
   1   5   5      705.04      748.64      3.27 o
   2   5   5      564.22      673.33      2.99 o
   3   5   5       68.73       83.58      0.54 o
   4   5   5       20.82       20.33      0.50 o
   5   5   5      186.39      190.40      1.71 o
   6   5   5       30.02       33.80      1.16 o
   7   5   5       50.91       47.71      1.08 o
   8   5   5       70.27       61.03      0.99 o
   9   5   5       29.52       34.57      1.34 o
   0   6   5        0.81        1.58      0.18 o
   1   6   5      387.28      412.84      1.91 o
   2   6   5      820.20      833.62      4.16 o
   3   6   5       98.25       94.70      0.70 o
   4   6   5       92.26      100.00      1.12 o
   5   6   5      468.88      440.44      3.49 o
   6   6   5      249.60      229.69      2.67 o
   7   6   5        2.30        2.85      0.52 o
   8   6   5       36.02       32.82      0.79 o
   0   7   5      137.11      151.46      1.08 o
   1   7   5       88.15       89.51      0.52 o
   2   7   5      561.24      591.63      3.26 o
   3   7   5       46.17       40.08      0.66 o
   4   7   5      230.60      211.09      1.94 o
   5   7   5       62.28       68.01      0.98 o
   6   7   5      100.91       92.02      1.48 o
   7   7   5       24.19       24.21      0.85 o
   8   7   5        8.96       10.77      0.68 o
   0   8   5       60.83       51.56      0.80 o
   1   8   5      309.59      289.92      1.85 o
   2   8   5      120.13      122.20      1.28 o
   3   8   5      175.72      169.74      1.56 o
   4   8   5       11.15       11.50      0.55 o
   5   8   5       27.16       28.29      0.77 o
   6   8   5       13.24       10.86      0.76 o
   7   8   5       10.21       11.40      0.71 o
   0   9   5       34.05       27.44      1.03 o
   1   9   5      307.21      303.55      2.39 o
   2   9   5       10.30       11.15      0.47 o
   3   9   5       10.82        9.62      0.50 o
   4   9   5      371.45      335.21      2.92 o
   5   9   5        3.73        4.47      0.44 o
   6   9   5       95.41       94.58      1.52 o
   7   9   5       29.42       29.69      0.86 o
   0  10   5      593.11      570.52      6.19 o
   1  10   5      144.39      139.94      1.56 o
   2  10   5       17.08       19.92      0.66 o
   3  10   5      151.32      137.47      1.37 o
   4  10   5       58.78       50.84      0.83 o
   5  10   5       38.48       37.64      0.76 o
   6  10   5        1.14        1.14      0.34 o
   0  11   5      263.52      264.91      3.98 o
   1  11   5      263.63      244.27      2.29 o
   2  11   5       33.78       37.68      0.82 o
   3  11   5       49.92       43.30      0.94 o
   4  11   5       17.55       17.50      0.56 o
   5  11   5        5.31        3.24      0.36 o
   0  12   5       22.73       28.91      1.03 o
   1  12   5       19.58       19.78      0.68 o
   2  12   5        4.56        6.69      0.59 o
   3  12   5       35.62       38.18      0.98 o
   4  12   5       23.92       23.74      0.79 o
   0  13   5      135.67      138.27      2.00 o
   1  13   5        5.36        3.06      0.33 o
   2  13   5        1.68        0.84      0.45 o
   3  13   5       11.13       13.59      1.44 o
   0   0   6     7120.75     7001.16     80.48 o
   1   0   6     1599.88     1498.99      9.83 o
   2   0   6     1833.45     1772.60     11.82 o
   3   0   6     2098.27     2124.09     13.72 o
   4   0   6       83.27       82.08      0.71 o
   5   0   6       67.98       80.78      0.96 o
   6   0   6        0.39        1.68      0.51 o
   7   0   6        6.96        4.87      0.66 o
   8   0   6        1.54        1.00      0.64 o
   9   0   6        6.29        3.56      1.67 o
   0   1   6    14165.78    14627.38    152.16 o
   1   1   6     5400.95     5239.93     29.02 o
   2   1   6      575.85      612.05      2.45 o
   3   1   6      621.52      625.41      2.30 o
   4   1   6     1920.06     2159.07     10.59 o
   5   1   6       51.32       64.84      0.61 o
   6   1   6        7.02        7.92      0.48 o
   7   1   6      249.64      230.50      2.27 o
   8   1   6       20.49       20.80      0.81 o
   9   1   6       35.96       35.13      1.23 o
   0   2   6     1183.48     1210.07      6.48 o
   1   2   6      499.57      520.37      2.42 o
   2   2   6       36.58       31.24      0.37 o
   3   2   6      541.95      524.65      2.05 o
   4   2   6      873.67      859.49      4.07 o
   5   2   6       10.94       11.65      0.32 o
   6   2   6      271.61      253.83      2.09 o
   7   2   6      119.51      118.13      1.60 o
   8   2   6       17.09       18.32      0.65 o
   9   2   6       21.91       22.39      1.10 o
   0   3   6      920.38      907.61      5.14 o
   1   3   6     3106.94     2927.42     13.53 o
   2   3   6     1361.09     1384.69      6.26 o
   3   3   6     1181.08     1267.24      5.84 o
   4   3   6       26.22       28.35      0.34 o
   5   3   6       57.00       57.98      0.81 o
   6   3   6      284.86      277.31      2.75 o
   7   3   6      436.62      415.32      4.22 o
   8   3   6       33.83       30.98      0.93 o
   9   3   6       11.79       14.75      1.85 o
   0   4   6      551.80      485.38      2.65 o
   1   4   6      643.85      648.88      3.10 o
   2   4   6      602.92      565.62      2.50 o
   3   4   6      224.25      256.43      1.26 o
   4   4   6      152.07      155.73      0.92 o
   5   4   6      647.13      629.80      5.04 o
   6   4   6       33.89       37.63      1.06 o
   7   4   6      121.29      118.92      1.56 o
   8   4   6       40.99       40.30      1.08 o
   9   4   6        6.68        2.85      0.70 o
   0   5   6      408.98      416.13      2.77 o
   1   5   6       94.13       80.87      0.55 o
   2   5   6     3157.78     3331.57     17.87 o
   3   5   6      470.29      498.19      2.43 o
   4   5   6      150.81      142.56      1.40 o
   5   5   6      325.40      301.87      2.71 o
   6   5   6      124.31      122.38      1.95 o
   7   5   6        1.12        1.79      0.52 o
   8   5   6       24.62       24.50      0.87 o
   9   5   6       11.77       13.06      1.17 o
   0   6   6      582.29      540.69      3.60 o
   1   6   6       51.32       62.38      0.49 o
   2   6   6      341.67      341.73      1.41 o
   3   6   6      353.98      360.09      2.52 o
   4   6   6      117.88      104.41      1.32 o
   5   6   6       14.61       16.08      0.62 o
   6   6   6      468.75      489.68      5.21 o
   7   6   6       37.36       34.30      0.95 o
   8   6   6        5.50        7.35      0.53 o
   0   7   6        2.60        3.30      0.30 o
   1   7   6      102.22       91.45      0.51 o
   2   7   6      210.08      198.75      1.39 o
   3   7   6       71.72       72.67      0.91 o
   4   7   6        6.80        5.94      0.47 o
   5   7   6       27.90       20.54      0.63 o
   6   7   6       72.79       75.29      1.37 o
   7   7   6        4.83        5.42      0.60 o
   8   7   6        5.02        3.66      0.51 o
   0   8   6       90.75       88.84      1.00 o
   1   8   6      148.50      139.67      1.13 o
   2   8   6      530.87      531.63      4.36 o
   3   8   6      227.09      224.12      2.10 o
   4   8   6       42.70       42.66      0.80 o
   5   8   6      385.05      359.92      2.97 o
   6   8   6       89.47       82.02      1.30 o
   7   8   6       28.97       31.78      0.95 o
   0   9   6     1009.68      997.25     10.31 o
   1   9   6      752.54      705.89      5.22 o
   2   9   6      265.00      248.38      2.08 o
   3   9   6      170.25      163.50      1.60 o
   4   9   6       33.83       31.20      0.72 o
   5   9   6       81.14       77.98      1.08 o
   6   9   6        1.01        1.19      0.45 o
   7   9   6        1.79        0.95      0.35 o
   0  10   6       21.67       27.09      1.02 o
   1  10   6      355.19      334.54      2.87 o
   2  10   6      144.37      162.64      1.70 o
   3  10   6       85.32       86.37      1.13 o
   4  10   6      101.86      106.42      1.21 o
   5  10   6        2.42        2.04      0.37 o
   6  10   6       44.06       61.97      0.95 o
   0  11   6      347.74      336.55      4.52 o
   1  11   6       21.25       22.02      0.72 o
   2  11   6      222.73      215.95      2.01 o
   3  11   6       70.53       65.95      1.07 o
   4  11   6      120.61      122.88      1.28 o
   5  11   6       22.88       28.16      0.59 o
   0  12   6        5.09        5.36      0.78 o
   1  12   6       31.99       37.67      0.78 o
   2  12   6        7.38        8.15      0.57 o
   3  12   6      103.22      114.27      1.51 o
   4  12   6       51.24       46.27      0.89 o
   0  13   6       15.92       14.60      1.15 o
   1  13   6       49.76       54.04      1.02 o
   2  13   6       41.38       43.53      0.91 o
   1   0   7       87.23       88.79      0.81 o
   2   0   7      105.83      104.20      0.80 o
   3   0   7      127.56      137.47      2.08 o
   4   0   7       90.24      120.37      1.15 o
   5   0   7       14.98       16.90      0.53 o
   6   0   7       29.74       32.14      1.14 o
   7   0   7        0.63        0.53      0.65 o
   8   0   7        1.60        1.50      0.51 o
   9   0   7        0.73       -0.18      1.36 o
   0   1   7     1391.82     1278.29      8.59 o
   1   1   7       84.03       98.14      1.15 o
   2   1   7      954.33      961.02      3.79 o
   3   1   7      874.06      904.46      3.60 o
   4   1   7      492.15      542.03      2.43 o
   5   1   7       29.79       26.94      0.41 o
   6   1   7        9.41       10.94      0.49 o
   7   1   7       72.05       68.85      1.05 o
   8   1   7      140.80      143.70      2.29 o
   9   1   7       16.36       13.50      0.70 o
   0   2   7     1058.86     1003.44      5.59 o
   1   2   7     1069.54     1125.39      5.23 o
   2   2   7      204.81      189.97      1.17 o
   3   2   7      572.93      571.90      2.22 o
   4   2   7       69.98       81.07      0.71 o
   5   2   7      183.85      174.63      1.29 o
   6   2   7       70.60       73.45      0.97 o
   7   2   7       83.93       82.33      1.39 o
   8   2   7       27.62       26.86      0.92 o
   9   2   7        0.45        0.42      0.40 o
   0   3   7     2480.30     2490.74     17.50 o
   1   3   7      123.58      113.80      0.59 o
   2   3   7      344.80      353.25      1.46 o
   3   3   7      286.88      273.30      1.24 o
   4   3   7       20.15       14.28      0.33 o
   5   3   7      501.79      466.26      3.41 o
   6   3   7      511.12      508.88      4.84 o
   7   3   7      159.65      158.91      1.83 o
   8   3   7       12.26       13.43      0.82 o
   9   3   7       19.94       18.45      0.76 o
   0   4   7      281.20      288.27      1.76 o
   1   4   7     1749.01     1756.92      7.71 o
   2   4   7      387.74      385.84      1.83 o
   3   4   7       75.45       88.03      0.53 o
   4   4   7      256.86      240.61      1.32 o
   5   4   7        2.11        2.77      0.41 o
   6   4   7      110.40      109.44      1.50 o
   7   4   7       87.74       82.32      1.40 o
   8   4   7        0.70        0.44      0.41 o
   9   4   7       34.66       39.37      1.53 o
   0   5   7      465.24      452.73      2.60 o
   1   5   7      167.98      177.27      0.80 o
   2   5   7      940.94      949.12      4.21 o
   3   5   7      370.55      387.29      2.24 o
   4   5   7       78.42       77.98      0.85 o
   5   5   7       40.41       40.64      0.91 o
   6   5   7      661.78      657.22      6.78 o
   7   5   7       40.59       40.02      1.01 o
   8   5   7        3.73        1.97      0.44 o
   0   6   7        0.22        0.88      0.20 o
   1   6   7      374.71      375.43      1.72 o
   2   6   7      174.34      190.03      1.03 o
   3   6   7      325.71      344.27      2.37 o
   4   6   7      165.97      167.94      1.54 o
   5   6   7      369.90      349.54      3.64 o
   6   6   7      132.97      120.40      1.77 o
   7   6   7        4.40        5.77      0.67 o
   8   6   7       15.22       20.77      0.65 o
   0   7   7        5.79        4.59      0.31 o
   1   7   7        7.87       10.01      0.23 o
   2   7   7       39.20       38.63      0.46 o
   3   7   7       47.89       47.14      0.78 o
   4   7   7       51.36       49.20      0.91 o
   5   7   7       30.87       29.56      0.72 o
   6   7   7        3.23        5.20      0.74 o
   7   7   7       41.12       43.76      1.09 o
   8   7   7        4.31        4.46      0.51 o
   0   8   7      190.32      182.77      1.84 o
   1   8   7      213.77      202.67      1.61 o
   2   8   7      116.36      110.70      1.03 o
   3   8   7      238.21      230.84      1.89 o
   4   8   7      186.80      187.82      1.93 o
   5   8   7      160.28      156.67      1.67 o
   6   8   7        8.63        7.42      0.60 o
   7   8   7       24.33       26.13      0.85 o
   0   9   7     1525.76     1571.06     18.06 o
   1   9   7        4.70        5.84      0.41 o
   2   9   7      614.24      612.99      4.87 o
   3   9   7       58.06       56.72      0.89 o
   4   9   7      104.64       94.37      1.13 o
   5   9   7      134.44      121.76      1.32 o
   6   9   7       37.05       33.38      0.91 o
   7   9   7        2.25        1.18      0.38 o
   0  10   7      837.14      813.27      8.76 o
   1  10   7      141.63      143.32      1.43 o
   2  10   7       60.15       54.42      0.95 o
   3  10   7        1.79        1.93      0.38 o
   4  10   7      112.37      105.88      1.22 o
   5  10   7        1.58        1.97      0.32 o
   6  10   7        2.90        1.78      0.43 o
   0  11   7       96.64      106.15      2.27 o
   1  11   7      450.44      456.39      3.84 o
   2  11   7      232.86      228.99      2.18 o
   3  11   7      118.00      115.83      1.44 o
   4  11   7       62.37       62.21      0.85 o
   5  11   7        4.42        4.03      0.44 o
   0  12   7      108.88      143.14      2.37 o
   1  12   7       10.06       10.54      0.50 o
   2  12   7       33.05       34.30      0.89 o
   3  12   7      156.19      173.92      1.72 o
   4  12   7      164.47      192.81      2.08 o
   0  13   7       30.32       42.06      1.08 o
   1  13   7        0.13       -0.03      0.39 o
   2  13   7       25.16       26.54      0.79 o
   0   0   8    83506.61    96028.67   2426.16 o
   1   0   8       61.04       69.49      0.72 o
   2   0   8       57.88       47.65      0.52 o
   3   0   8       51.53       55.82      0.60 o
   4   0   8      134.21      119.05      1.66 o
   5   0   8      192.74      202.01      2.01 o
   6   0   8      109.54      104.57      1.97 o
   7   0   8      155.06      135.32      2.28 o
   8   0   8       45.30       44.13      1.26 o
   9   0   8       22.32       27.25      1.91 o
   0   1   8    10615.48    10463.96     95.85 o
   1   1   8     2197.01     2131.57     10.09 o
   2   1   8       44.33       47.95      0.38 o
   3   1   8      827.76      901.23      3.57 o
   4   1   8      751.20      808.49      3.80 o
   5   1   8      185.01      195.60      1.32 o
   6   1   8        1.16        1.68      0.37 o
   7   1   8       39.84       37.14      0.79 o
   8   1   8       42.40       38.75      1.03 o
   9   1   8        8.81        9.61      0.65 o
   0   2   8      823.18      898.56      6.13 o
   1   2   8     2487.22     2416.19     11.15 o
   2   2   8        6.23        7.87      0.23 o
   3   2   8      184.19      196.43      0.96 o
   4   2   8     1031.08     1026.02      5.27 o
   5   2   8       15.76       18.73      0.39 o
   6   2   8      196.05      199.47      1.89 o
   7   2   8      166.86      168.51      2.14 o
   8   2   8       48.63       46.37      1.27 o
   9   2   8       27.60       24.77      1.40 o
   0   3   8      355.96      380.91      2.00 o
   1   3   8      291.12      313.17      1.75 o
   2   3   8      237.09      257.66      1.14 o
   3   3   8      520.35      480.43      2.16 o
   4   3   8      165.64      171.40      0.98 o
   5   3   8       39.21       37.24      0.71 o
   6   3   8      178.46      166.74      1.81 o
   7   3   8      289.92      296.14      3.19 o
   8   3   8       74.21       74.51      1.36 o
   9   3   8        9.78        8.23      1.05 o
   0   4   8      248.88      264.90      2.10 o
   1   4   8       35.11       33.72      0.46 o
   2   4   8     1428.12     1517.44      6.85 o
   3   4   8      517.28      519.28      2.36 o
   4   4   8        8.72       13.74      0.45 o
   5   4   8      117.77      108.31      1.42 o
   6   4   8       37.82       42.56      0.99 o
   7   4   8      188.48      192.35      2.13 o
   8   4   8       31.44       29.55      0.86 o
   9   4   8       10.79       12.34      0.95 o
   0   5   8      224.47      231.89      1.72 o
   1   5   8      629.70      658.32      2.57 o
   2   5   8      597.15      644.09      3.29 o
   3   5   8      165.52      160.78      1.23 o
   4   5   8       36.07       32.46      0.59 o
   5   5   8      973.40      916.84      8.38 o
   6   5   8      529.47      506.10      6.83 o
   7   5   8       59.75       59.39      1.22 o
   8   5   8       75.37       78.75      1.35 o
   0   6   8       46.52       42.94      0.54 o
   1   6   8       22.60       22.75      0.29 o
   2   6   8      415.57      392.54      1.64 o
   3   6   8      117.28      122.67      1.29 o
   4   6   8      498.49      484.29      3.72 o
   5   6   8     1200.68     1198.94     10.48 o
   6   6   8      405.11      412.04      5.02 o
   7   6   8       23.89       24.36      0.90 o
   8   6   8        1.82        1.53      0.37 o
   0   7   8       11.79       14.05      0.83 o
   1   7   8       59.08       49.38      0.47 o
   2   7   8      743.11      733.15      4.03 o
   3   7   8      271.99      254.70      2.02 o
   4   7   8      207.68      177.90      1.62 o
   5   7   8      318.88      301.63      2.82 o
   6   7   8      350.46      364.26      4.38 o
   7   7   8       45.05       41.82      1.07 o
   8   7   8        4.86        4.09      0.63 o
   0   8   8       83.18       81.45      1.11 o
   1   8   8      599.98      585.54      3.94 o
   2   8   8       31.35       30.58      0.60 o
   3   8   8      222.41      222.73      1.98 o
   4   8   8      127.05      124.39      1.33 o
   5   8   8      291.95      266.62      2.52 o
   6   8   8       34.54       39.05      1.06 o
   7   8   8       78.75       85.65      1.31 o
   0   9   8      118.09      117.26      1.71 o
   1   9   8      371.62      352.10      2.75 o
   2   9   8      252.77      251.35      2.22 o
   3   9   8      197.44      173.73      1.72 o
   4   9   8      131.83      130.61      1.41 o
   5   9   8       31.08       24.07      0.65 o
   6   9   8       14.15       11.21      0.60 o
   7   9   8        4.85        3.71      0.46 o
   0  10   8     1061.66     1091.64     13.17 o
   1  10   8       39.53       37.84      0.77 o
   2  10   8      186.50      196.59      1.99 o
   3  10   8       15.48       18.48      0.75 o
   4  10   8       74.74       76.14      1.05 o
   5  10   8       27.73       23.83      0.61 o
   6  10   8       13.68       21.17      0.73 o
   0  11   8       24.95       32.58      1.08 o
   1  11   8       53.77       51.07      0.92 o
   2  11   8      309.05      319.88      2.80 o
   3  11   8      197.88      190.93      1.95 o
   4  11   8       72.53       78.98      0.93 o
   5  11   8       28.13       29.53      0.72 o
   0  12   8       43.64       45.90      1.35 o
   1  12   8       43.17       43.88      0.74 o
   2  12   8       73.25       77.39      1.11 o
   3  12   8       51.73       57.41      0.92 o
   4  12   8       71.10       86.25      1.21 o
   0  13   8        0.85        0.52      0.41 o
   1  13   8        6.24        5.67      0.54 o
   2  13   8       22.66       26.63      0.82 o
   1   0   9        8.94       11.06      0.41 o
   2   0   9       81.55       84.24      0.69 o
   3   0   9       52.72       66.09      0.65 o
   4   0   9      238.88      262.20      1.90 o
   5   0   9       91.84       99.28      1.30 o
   6   0   9      204.64      198.59      2.92 o
   7   0   9        3.90        2.59      0.54 o
   8   0   9        1.94        1.16      0.48 o
   9   0   9       16.71       11.74      0.72 o
   0   1   9     3026.32     2957.72     18.58 o
   1   1   9     3069.75     3058.39     14.67 o
   2   1   9      263.60      283.79      1.58 o
   3   1   9       35.76       46.09      0.37 o
   4   1   9     1222.44     1317.63      6.74 o
   5   1   9       77.41       77.23      0.72 o
   6   1   9       33.53       29.78      0.73 o
   7   1   9       18.76       19.04      0.72 o
   8   1   9       15.92       16.76      0.79 o
   9   1   9       75.44       75.27      2.23 o
   0   2   9     4522.94     4604.15     34.31 o
   1   2   9      864.47      976.87      4.28 o
   2   2   9      146.33      141.78      0.87 o
   3   2   9       76.17       77.68      0.53 o
   4   2   9      234.78      270.41      1.40 o
   5   2   9      249.47      242.40      1.56 o
   6   2   9      186.06      185.71      1.87 o
   7   2   9      147.32      150.58      1.63 o
   8   2   9       35.52       31.88      0.84 o
   9   2   9        5.57        5.03      0.57 o
   0   3   9      179.47      175.53      1.09 o
   1   3   9     3532.95     3561.07     17.50 o
   2   3   9      337.99      336.35      1.34 o
   3   3   9      317.64      311.05      1.82 o
   4   3   9      111.93       99.04      0.73 o
   5   3   9      586.87      585.41      4.40 o
   6   3   9        0.68        1.17      0.37 o
   7   3   9        1.20        2.30      0.50 o
   8   3   9      212.60      217.63      2.93 o
   9   3   9        3.67        3.56      0.70 o
   0   4   9      281.07      237.95      1.55 o
   1   4   9      438.21      409.98      1.58 o
   2   4   9      746.40      806.21      3.31 o
   3   4   9      495.20      537.20      2.37 o
   4   4   9       81.90       78.82      0.71 o
   5   4   9       15.26       16.23      0.56 o
   6   4   9       74.03       69.04      1.17 o
   7   4   9      171.95      181.54      2.07 o
   8   4   9       83.67       84.94      1.46 o
   9   4   9       72.75       95.91      4.03 o
   0   5   9     2651.37     2677.29     18.13 o
   1   5   9      436.45      521.85      2.08 o
   2   5   9      440.80      472.94      1.99 o
   3   5   9      389.37      384.63      2.11 o
   4   5   9       30.78       23.70      0.56 o
   5   5   9      571.93      533.11      5.29 o
   6   5   9      471.69      473.33      4.75 o
   7   5   9       76.64       76.06      1.47 o
   8   5   9       91.91      103.25      1.53 o
   0   6   9       88.57       87.96      0.82 o
   1   6   9       85.09       84.84      0.51 o
   2   6   9      192.88      188.62      1.13 o
   3   6   9     1119.42     1100.65      7.58 o
   4   6   9      157.91      154.01      1.56 o
   5   6   9      316.42      335.19      3.30 o
   6   6   9      130.09      142.13      2.40 o
   7   6   9       88.70       95.37      1.50 o
   8   6   9        8.92        8.06      0.62 o
   0   7   9        0.34        1.32      0.31 o
   1   7   9      151.72      135.82      0.92 o
   2   7   9      135.01      121.89      1.00 o
   3   7   9      610.94      594.93      4.12 o
   4   7   9       11.78        8.68      0.58 o
   5   7   9      121.35      116.91      1.47 o
   6   7   9      116.67      120.90      1.68 o
   7   7   9       43.96       46.46      1.13 o
   8   7   9       13.12       16.19      0.80 o
   0   8   9      403.68      420.33      4.04 o
   1   8   9      479.34      434.23      3.38 o
   2   8   9      132.09      135.76      1.28 o
   3   8   9      318.53      301.62      2.48 o
   4   8   9       62.31       56.39      0.97 o
   5   8   9      267.07      279.12      2.56 o
   6   8   9       36.49       34.06      1.00 o
   7   8   9       15.10       15.03      0.69 o
   0   9   9       43.52       42.37      1.02 o
   1   9   9      852.30      871.35      6.38 o
   2   9   9      343.96      350.94      2.91 o
   3   9   9       34.52       30.34      0.76 o
   4   9   9       22.09       25.73      0.76 o
   5   9   9       22.65       20.71      0.65 o
   6   9   9       23.87       24.08      1.13 o
   0  10   9      156.83      184.05      2.87 o
   1  10   9      241.65      245.18      2.09 o
   2  10   9       19.23       23.89      0.73 o
   3  10   9       15.23       20.59      0.69 o
   4  10   9        6.54        9.95      0.53 o
   5  10   9       18.00       14.26      0.52 o
   6  10   9       32.12       39.75      0.84 o
   0  11   9       22.49       22.44      1.01 o
   1  11   9       66.04       70.33      0.93 o
   2  11   9        3.32        4.22      0.47 o
   3  11   9       28.30       25.98      0.79 o
   4  11   9       14.83       11.04      0.52 o
   5  11   9        5.22        5.89      0.59 o
   0  12   9       20.08       17.22      1.15 o
   1  12   9       16.75       15.88      0.59 o
   2  12   9       42.11       42.63      0.82 o
   3  12   9        0.97        1.23      0.34 o
   4  12   9       30.63       36.56      0.91 o
   0  13   9       25.06       28.45      1.01 o
   1  13   9        1.65        1.83      0.41 o
   0   0  10     2250.19     2395.91     20.55 o
   1   0  10     1780.18     1877.48     12.61 o
   2   0  10      264.08      270.08      1.81 o
   3   0  10      664.72      708.51      4.11 o
   4   0  10      245.78      280.35      2.10 o
   5   0  10      301.57      306.56      3.42 o
   6   0  10       57.99       61.80      1.77 o
   7   0  10        0.35        0.73      0.51 o
   8   0  10        1.37        1.66      0.53 o
   9   0  10        1.22       -0.02      0.88 o
   0   1  10     8078.35     8560.53     73.48 o
   1   1  10     1729.48     1823.39      7.72 o
   2   1  10      235.64      230.29      1.26 o
   3   1  10      565.25      596.10      2.58 o
   4   1  10      355.74      376.19      1.91 o
   5   1  10      305.89      299.36      2.15 o
   6   1  10      108.96      102.84      1.28 o
   7   1  10        1.84        2.56      0.49 o
   8   1  10       65.50       59.41      0.89 o
   9   1  10       33.80       34.97      1.34 o
   0   2  10     3273.05     3305.87     22.62 o
   1   2  10      796.75      755.14      4.24 o
   2   2  10      866.20      931.17      4.02 o
   3   2  10       72.21       65.62      0.56 o
   4   2  10      280.35      283.98      1.64 o
   5   2  10       80.30       75.77      0.81 o
   6   2  10       25.18       25.74      0.77 o
   7   2  10      211.23      213.87      2.36 o
   8   2  10       77.43       83.97      1.40 o
   9   2  10       34.47       42.09      1.30 o
   0   3  10      884.55     1025.02      6.55 o
   1   3  10     1162.47     1247.79      5.04 o
   2   3  10      521.07      498.33      2.18 o
   3   3  10      426.58      480.37      2.53 o
   4   3  10       76.39       77.26      0.69 o
   5   3  10      102.63      103.98      1.09 o
   6   3  10       17.25       15.23      0.59 o
   7   3  10       32.90       33.12      1.16 o
   8   3  10        9.49        7.76      0.70 o
   9   3  10      189.83      207.83      4.89 o
   0   4  10      398.86      485.89      2.57 o
   1   4  10      357.46      368.37      1.77 o
   2   4  10      196.78      210.91      1.10 o
   3   4  10      452.93      472.36      2.09 o
   4   4  10       22.82       20.40      0.44 o
   5   4  10       49.22       46.27      0.72 o
   6   4  10       78.47       73.98      1.35 o
   7   4  10       80.15       81.14      1.29 o
   8   4  10       52.80       54.01      1.22 o
   0   5  10      453.77      525.35      3.31 o
   1   5  10      405.33      434.70      1.75 o
   2   5  10      990.17     1155.29      5.16 o
   3   5  10       17.04       21.54      0.39 o
   4   5  10      252.52      232.87      1.87 o
   5   5  10       13.81       13.99      0.61 o
   6   5  10       50.90       55.46      1.21 o
   7   5  10      219.47      215.78      2.95 o
   8   5  10       15.60       19.31      0.74 o
   0   6  10      474.28      508.96      3.30 o
   1   6  10       30.16       30.45      0.32 o
   2   6  10      830.40      835.66      4.54 o
   3   6  10      316.26      318.12      2.15 o
   4   6  10      408.71      397.60      3.03 o
   5   6  10      432.37      415.12      3.67 o
   6   6  10      473.28      476.77      4.58 o
   7   6  10       19.70       17.27      0.66 o
   8   6  10        5.53        3.12      0.58 o
   0   7  10       39.37       43.52      0.70 o
   1   7  10      133.99      137.91      1.05 o
   2   7  10      717.63      675.34      4.33 o
   3   7  10      262.21      246.00      1.94 o
   4   7  10      203.06      185.62      1.76 o
   5   7  10      281.47      281.86      2.70 o
   6   7  10      144.30      142.31      1.81 o
   7   7  10        3.05        2.81      0.58 o
   0   8  10       46.58       43.07      0.97 o
   1   8  10      181.13      180.73      1.62 o
   2   8  10       52.16       49.09      0.80 o
   3   8  10       63.92       68.78      0.92 o
   4   8  10      175.16      181.60      1.72 o
   5   8  10       45.57       44.65      0.88 o
   6   8  10       69.78       76.37      1.55 o
   7   8  10       13.85       21.24      0.73 o
   0   9  10      274.15      292.34      3.20 o
   1   9  10      306.17      300.69      2.37 o
   2   9  10       10.11       10.46      0.53 o
   3   9  10      115.48      120.72      1.41 o
   4   9  10        7.45        5.40      0.49 o
   5   9  10        8.57        9.47      0.49 o
   6   9  10       12.68        8.96      0.46 o
   0  10  10        2.65        3.97      0.65 o
   1  10  10      102.74      109.12      1.20 o
   2  10  10       71.32       70.62      1.02 o
   3  10  10      103.52      109.17      1.45 o
   4  10  10       77.04       76.68      1.10 o
   5  10  10        3.53        3.10      0.36 o
   6  10  10       23.98       27.49      0.85 o
   0  11  10      295.66      320.57      3.92 o
   1  11  10      106.92      109.75      1.33 o
   2  11  10       67.14       68.38      0.98 o
   3  11  10       54.21       70.20      0.99 o
   4  11  10       22.12       21.41      0.72 o
   5  11  10        7.07        4.41      0.59 o
   0  12  10        1.01        0.80      0.45 o
   1  12  10       30.71       28.75      0.74 o
   2  12  10       11.66       10.53      0.45 o
   3  12  10       55.63       51.86      0.82 o
   0  13  10       16.84       14.04      0.75 o
   1  13  10       35.59       41.19      1.08 o
   1   0  11      646.56      645.90      3.84 o
   2   0  11      567.14      620.66      4.41 o
   3   0  11     4398.85     4902.89     42.88 o
   4   0  11       14.09       17.18      0.54 o
   5   0  11     1332.66     1376.15     16.91 o
   6   0  11      323.41      324.60      4.33 o
   7   0  11       19.38       17.98      1.06 o
   8   0  11       21.87       27.11      1.01 o
   9   0  11       12.51       12.40      1.73 o
   0   1  11     6079.84     6523.75     53.11 o
   1   1  11     2840.20     2910.12     13.82 o
   2   1  11      666.79      695.25      3.07 o
   3   1  11      676.72      695.38      3.15 o
   4   1  11     1692.60     1814.32     10.26 o
   5   1  11      855.44      874.25      7.31 o
   6   1  11       52.51       54.06      1.07 o
   7   1  11      165.71      160.95      1.86 o
   8   1  11      134.03      136.62      1.45 o
   9   1  11       10.01       10.23      0.90 o
   0   2  11      499.13      536.20      4.63 o
   1   2  11     3797.42     3936.57     19.77 o
   2   2  11     1157.04     1301.71      6.06 o
   3   2  11     1063.04     1149.65      5.71 o
   4   2  11      777.83      796.35      4.78 o
   5   2  11        1.36        1.90      0.33 o
   6   2  11      478.81      480.20      4.65 o
   7   2  11      269.79      269.02      2.70 o
   8   2  11       61.23       62.28      1.23 o
   9   2  11      164.70      167.30      3.75 o
   0   3  11       17.72       21.71      0.38 o
   1   3  11       93.37       95.56      0.57 o
   2   3  11      763.15      819.58      4.16 o
   3   3  11      729.33      757.69      3.61 o
   4   3  11       28.47       30.27      0.54 o
   5   3  11      170.92      156.25      1.45 o
   6   3  11      410.48      424.06      3.69 o
   7   3  11      239.58      237.37      3.18 o
   8   3  11      268.37      268.89      3.25 o
   9   3  11       48.32       52.12      2.48 o
   0   4  11     1241.20     1458.85      8.35 o
   1   4  11     1192.90     1308.00      5.51 o
   2   4  11      449.53      491.39      2.07 o
   3   4  11      331.12      359.55      1.73 o
   4   4  11       48.60       48.51      0.73 o
   5   4  11      590.43      539.53      4.33 o
   6   4  11      804.23      810.54      7.24 o
   7   4  11      469.94      478.93      6.18 o
   8   4  11        3.31        3.58      0.49 o
   0   5  11      193.46      179.02      1.18 o
   1   5  11      181.51      199.12      1.07 o
   2   5  11      182.89      180.96      0.87 o
   3   5  11      198.27      188.15      1.53 o
   4   5  11      129.03      131.34      1.25 o
   5   5  11     1508.74     1509.73     13.88 o
   6   5  11      391.41      399.19      4.37 o
   7   5  11       55.83       53.08      1.06 o
   8   5  11       82.35       93.32      1.90 o
   0   6  11       78.78       70.89      0.76 o
   1   6  11      376.95      340.46      1.78 o
   2   6  11     1187.96     1201.14      7.29 o
   3   6  11       97.87       91.59      0.99 o
   4   6  11      204.05      184.24      1.76 o
   5   6  11      102.28      104.85      1.37 o
   6   6  11      222.26      212.92      2.59 o
   7   6  11       39.67       38.30      0.89 o
   8   6  11       14.94       13.71      0.80 o
   0   7  11       18.69       18.06      0.73 o
   1   7  11      380.06      378.47      2.90 o
   2   7  11        2.87        2.84      0.30 o
   3   7  11       19.80       21.30      0.55 o
   4   7  11      103.28      101.45      1.20 o
   5   7  11       36.24       31.98      0.79 o
   6   7  11       44.77       50.40      1.11 o
   7   7  11        6.33        5.06      0.53 o
   0   8  11       17.13       15.24      0.70 o
   1   8  11        3.92        4.80      0.38 o
   2   8  11       77.91       73.44      0.86 o
   3   8  11      140.75      138.05      1.48 o
   4   8  11       99.61       98.97      1.22 o
   5   8  11      100.28       95.18      1.26 o
   6   8  11       45.19       42.84      0.96 o
   7   8  11        5.69        2.64      0.45 o
   0   9  11       91.84       89.82      1.67 o
   1   9  11      211.03      205.17      1.79 o
   2   9  11       18.72       17.93      0.58 o
   3   9  11       14.90       15.44      0.67 o
   4   9  11       15.33       15.80      0.61 o
   5   9  11       30.28       27.04      0.61 o
   6   9  11        3.87        2.55      0.44 o
   0  10  11      357.54      337.52      3.77 o
   1  10  11       15.68       16.69      0.56 o
   2  10  11       20.91       22.96      0.75 o
   3  10  11       67.03       65.86      1.02 o
   4  10  11      116.97      110.00      1.25 o
   5  10  11        6.68        4.57      0.39 o
   0  11  11      100.72      111.21      1.94 o
   1  11  11        5.10        6.03      0.48 o
   2  11  11        2.16        1.42      0.39 o
   3  11  11       15.26       14.29      0.52 o
   4  11  11       21.27       25.90      0.70 o
   0  12  11        5.27        3.20      0.56 o
   1  12  11       12.86       13.56      0.58 o
   2  12  11       29.55       30.55      0.77 o
   3  12  11        0.60        0.65      0.38 o
   0  13  11        9.46        7.69      1.26 o
   0   0  12     2427.56     2572.16     22.22 o
   1   0  12     2728.33     2866.95     19.77 o
   2   0  12      478.18      503.49      3.06 o
   3   0  12      236.74      239.70      1.54 o
   4   0  12     1539.62     1653.53     16.49 o
   5   0  12       82.39       93.53      1.95 o
   6   0  12        0.05        2.38      0.86 o
   7   0  12       20.16       18.78      0.99 o
   8   0  12        7.58        5.58      0.69 o
   9   0  12        2.31        0.24      1.79 o
   0   1  12      385.94      383.16      2.69 o
   1   1  12     1051.45     1155.58      4.53 o
   2   1  12      424.05      507.66      2.69 o
   3   1  12       88.32       99.81      0.64 o
   4   1  12       32.61       34.19      0.57 o
   5   1  12       71.20       79.53      1.09 o
   6   1  12      249.26      248.77      2.87 o
   7   1  12       33.94       35.20      0.99 o
   8   1  12       14.67       14.92      0.57 o
   9   1  12       81.55       87.95      2.60 o
   0   2  12      493.23      500.38      2.81 o
   1   2  12      260.35      331.70      1.31 o
   2   2  12       13.38        9.62      0.21 o
   3   2  12      139.38      129.04      0.82 o
   4   2  12      421.99      426.91      2.98 o
   5   2  12       95.89      101.61      1.13 o
   6   2  12       41.78       42.06      1.01 o
   7   2  12       92.97       92.22      1.39 o
   8   2  12      147.01      148.24      2.08 o
   9   2  12        8.95       11.06      0.87 o
   0   3  12       11.91        8.44      0.24 o
   1   3  12      558.96      585.37      2.37 o
   2   3  12      390.92      410.97      1.83 o
   3   3  12      721.85      724.44      3.49 o
   4   3  12      123.91      116.15      1.03 o
   5   3  12       20.68       22.50      0.56 o
   6   3  12       28.49       28.62      0.82 o
   7   3  12      120.03      112.61      1.68 o
   8   3  12       77.68       84.08      1.81 o
   0   4  12      160.77      155.49      0.92 o
   1   4  12     1230.91     1345.38      5.88 o
   2   4  12      120.30      126.71      0.79 o
   3   4  12     1404.90     1454.59      8.72 o
   4   4  12       29.81       26.24      0.57 o
   5   4  12      129.07      121.02      1.41 o
   6   4  12       76.59       79.36      1.22 o
   7   4  12      173.67      178.00      2.12 o
   8   4  12      124.90      128.63      2.70 o
   0   5  12       14.60       11.96      0.32 o
   1   5  12      160.56      158.99      0.78 o
   2   5  12       10.60       12.83      0.28 o
   3   5  12      599.74      550.71      3.85 o
   4   5  12      151.82      148.51      1.43 o
   5   5  12      333.08      317.77      2.69 o
   6   5  12      641.92      627.02      6.12 o
   7   5  12       68.93       69.02      1.19 o
   8   5  12       25.36       27.37      1.12 o
   0   6  12       31.21       29.31      0.77 o
   1   6  12       76.58       81.22      0.73 o
   2   6  12      415.46      396.23      2.60 o
   3   6  12      375.22      354.27      2.60 o
   4   6  12      108.05      104.28      1.31 o
   5   6  12      246.60      254.92      2.24 o
   6   6  12       41.78       38.97      1.14 o
   7   6  12       16.88       15.92      0.68 o
   8   6  12       11.56       16.23      0.92 o
   0   7  12      707.20      721.97      6.79 o
   1   7  12       72.33       70.71      0.87 o
   2   7  12      672.64      640.28      4.12 o
   3   7  12       34.74       33.70      0.69 o
   4   7  12       78.35       86.79      1.12 o
   5   7  12       32.47       34.18      0.75 o
   6   7  12       46.41       44.19      0.91 o
   7   7  12      110.99      117.08      1.59 o
   0   8  12      487.04      470.29      7.27 o
   1   8  12      457.50      468.19      3.25 o
   2   8  12      256.49      232.30      1.96 o
   3   8  12       38.07       35.50      0.76 o
   4   8  12       11.20       13.84      0.59 o
   5   8  12       81.46       80.13      1.09 o
   6   8  12       17.24       20.88      0.76 o
   7   8  12       10.57       12.85      0.62 o
   0   9  12      255.70      269.54      3.76 o
   1   9  12     1084.58     1090.77      8.55 o
   2   9  12       48.73       46.60      0.81 o
   3   9  12       16.32       12.29      0.61 o
   4   9  12       40.86       38.27      0.81 o
   5   9  12       18.86       16.27      0.56 o
   6   9  12        0.04        0.40      0.31 o
   0  10  12      274.03      274.28      3.48 o
   1  10  12      151.92      163.51      1.63 o
   2  10  12      108.48      111.43      1.32 o
   3  10  12       34.21       33.83      0.96 o
   4  10  12       63.03       71.08      1.10 o
   5  10  12        8.49        8.57      0.41 o
   0  11  12      121.22      125.64      2.15 o
   1  11  12       13.65       16.27      0.52 o
   2  11  12       31.07       30.56      0.67 o
   3  11  12       18.90       16.92      0.62 o
   4  11  12       18.05       17.88      0.63 o
   0  12  12       30.76       32.00      1.02 o
   1  12  12       12.71        9.95      0.50 o
   2  12  12        2.41        1.52      0.35 o
   3  12  12        3.97        2.97      0.47 o
   1   0  13      137.20      137.08      1.24 o
   2   0  13      457.29      484.27      3.39 o
   3   0  13      349.29      380.63      2.45 o
   4   0  13      644.64      630.38      6.65 o
   5   0  13      101.27      100.96      1.96 o
   6   0  13       67.23       68.83      1.83 o
   7   0  13       22.91       24.55      1.08 o
   8   0  13       26.13       25.75      1.25 o
   9   0  13       18.26       21.49      3.48 o
   0   1  13     3954.65     4181.23     30.80 o
   1   1  13     1567.10     1835.55      8.08 o
   2   1  13      123.61      151.41      0.75 o
   3   1  13      383.33      424.03      1.90 o
   4   1  13       12.67        7.48      0.33 o
   5   1  13       48.24       48.64      0.91 o
   6   1  13       26.18       25.12      0.86 o
   7   1  13      106.76      108.69      1.68 o
   8   1  13       49.51       50.57      0.87 o
   0   2  13      974.97     1026.77      6.43 o
   1   2  13      771.96      770.38      3.39 o
   2   2  13      382.48      346.65      1.69 o
   3   2  13      139.23      158.26      0.94 o
   4   2  13       49.11       46.50      0.63 o
   5   2  13       46.10       45.46      0.78 o
   6   2  13       32.05       32.28      0.82 o
   7   2  13       26.71       23.59      0.85 o
   8   2  13       55.11       55.47      1.23 o
   0   3  13        6.42        4.32      0.19 o
   1   3  13     2214.34     2466.16     12.09 o
   2   3  13       10.69       12.24      0.27 o
   3   3  13      256.03      261.11      1.55 o
   4   3  13       56.68       62.09      0.76 o
   5   3  13      137.60      127.60      1.28 o
   6   3  13       53.34       56.72      0.96 o
   7   3  13       80.10       87.08      1.42 o
   8   3  13      212.40      227.58      2.88 o
   0   4  13       14.73       11.34      0.31 o
   1   4  13      522.94      563.20      2.31 o
   2   4  13     1474.55     1556.57      7.40 o
   3   4  13      323.10      325.99      2.56 o
   4   4  13      104.84      101.64      1.08 o
   5   4  13      809.29      828.02      6.46 o
   6   4  13      477.56      475.41      4.53 o
   7   4  13      181.23      197.07      2.59 o
   8   4  13       29.71       30.88      0.93 o
   0   5  13        9.38       13.49      0.37 o
   1   5  13      254.86      245.38      1.17 o
   2   5  13      748.12      746.98      4.16 o
   3   5  13      102.38      100.46      0.98 o
   4   5  13      307.47      297.79      2.95 o
   5   5  13      229.83      229.91      1.99 o
   6   5  13      319.34      321.50      3.81 o
   7   5  13       60.41       58.12      1.13 o
   8   5  13        0.74        0.60      0.55 o
   0   6  13      585.84      559.96      6.00 o
   1   6  13      367.69      367.30      2.90 o
   2   6  13      825.54      814.36      5.80 o
   3   6  13      186.49      182.47      2.01 o
   4   6  13      291.54      288.20      3.10 o
   5   6  13      282.06      279.53      2.47 o
   6   6  13      153.52      152.00      1.96 o
   7   6  13       27.32       24.37      0.65 o
   0   7  13      823.95      790.62      8.12 o
   1   7  13      423.25      403.02      2.81 o
   2   7  13      487.71      476.94      3.34 o
   3   7  13      169.17      164.40      1.52 o
   4   7  13       84.15       81.69      1.12 o
   5   7  13       35.93       35.68      0.82 o
   6   7  13       70.46       74.44      1.22 o
   7   7  13       14.48       17.54      0.65 o
   0   8  13      485.41      455.40      4.85 o
   1   8  13      269.48      264.91      2.08 o
   2   8  13      294.65      301.13      2.45 o
   3   8  13       91.65       88.74      1.23 o
   4   8  13       91.77       99.15      1.20 o
   5   8  13       15.99       18.65      0.65 o
   6   8  13       20.85       22.05      0.82 o
   0   9  13      720.68      674.74      7.00 o
   1   9  13      273.49      267.10      2.37 o
   2   9  13      297.36      311.86      3.23 o
   3   9  13        7.52        8.54      0.68 o
   4   9  13       46.35       50.03      0.89 o
   5   9  13       17.39       19.42      0.54 o
   6   9  13       37.89       43.53      0.99 o
   0  10  13      334.49      360.42      4.35 o
   1  10  13      111.21      115.77      1.25 o
   2  10  13       22.46       26.08      0.71 o
   3  10  13      147.38      144.75      1.95 o
   4  10  13       68.93       71.77      1.01 o
   5  10  13       25.04       30.99      0.84 o
   0  11  13      371.54      382.21      5.02 o
   1  11  13       33.07       37.57      0.74 o
   2  11  13       33.52       40.29      0.86 o
   3  11  13       33.05       31.11      0.69 o
   4  11  13       18.48       19.13      0.84 o
   0  12  13       45.73       49.09      1.19 o
   1  12  13       10.93       12.67      0.58 o
   2  12  13        0.82        1.97      0.49 o
   0   0  14     6576.59     6833.52     80.94 o
   1   0  14      418.14      415.48      3.31 o
   2   0  14       25.55       34.86      0.60 o
   3   0  14     1454.36     1505.67     10.59 o
   4   0  14        3.59        4.42      0.56 o
   5   0  14       29.63       31.65      1.25 o
   6   0  14       56.66       52.78      1.76 o
   7   0  14       77.18       77.71      1.76 o
   8   0  14       44.19       37.07      1.27 o
   0   1  14      965.42     1052.52      5.79 o
   1   1  14      967.70      941.23      4.43 o
   2   1  14      225.75      220.26      1.04 o
   3   1  14      128.15      152.87      0.84 o
   4   1  14      286.60      276.75      1.92 o
   5   1  14      137.99      131.72      1.48 o
   6   1  14      100.38       95.08      1.38 o
   7   1  14      251.15      253.52      2.65 o
   8   1  14       23.64       23.59      0.68 o
   0   2  14     1312.76     1396.19      7.76 o
   1   2  14      152.42      135.20      0.67 o
   2   2  14      100.25       99.77      0.66 o
   3   2  14      116.98      112.03      0.78 o
   4   2  14      158.92      155.29      1.28 o
   5   2  14       64.42       66.37      0.89 o
   6   2  14       83.41       73.35      1.15 o
   7   2  14       90.45       96.42      1.48 o
   8   2  14        9.23        8.68      0.55 o
   0   3  14      120.85      122.79      0.88 o
   1   3  14      353.72      335.59      1.37 o
   2   3  14       30.60       33.79      0.37 o
   3   3  14      751.54      763.91      5.82 o
   4   3  14       37.97       35.84      0.63 o
   5   3  14      328.07      322.47      2.62 o
   6   3  14      243.65      245.01      2.40 o
   7   3  14      552.28      563.41      5.19 o
   8   3  14        5.66        4.94      0.67 o
   0   4  14       55.53       62.01      0.66 o
   1   4  14      618.37      627.38      2.80 o
   2   4  14      176.38      156.68      1.04 o
   3   4  14      132.52      139.12      1.25 o
   4   4  14       90.42       90.41      1.18 o
   5   4  14      157.08      144.70      1.48 o
   6   4  14      108.00      117.66      1.57 o
   7   4  14       45.16       46.45      1.24 o
   8   4  14       25.28       25.92      0.97 o
   0   5  14        2.66        4.13      0.49 o
   1   5  14       68.35       71.97      0.65 o
   2   5  14      938.50      896.00      5.93 o
   3   5  14      152.91      159.87      1.46 o
   4   5  14      373.10      359.93      2.73 o
   5   5  14       57.98       59.70      0.89 o
   6   5  14      279.62      294.18      3.54 o
   7   5  14        2.06        3.35      0.47 o
   8   5  14        7.01        5.46      0.69 o
   0   6  14       60.73       73.43      1.29 o
   1   6  14      272.23      259.49      2.06 o
   2   6  14       43.23       44.23      0.70 o
   3   6  14      146.90      132.39      1.26 o
   4   6  14      748.67      755.25      5.66 o
   5   6  14       27.06       30.61      0.76 o
   6   6  14      554.56      582.37      5.37 o
   7   6  14        5.94        3.93      0.38 o
   0   7  14      572.75      557.94      6.24 o
   1   7  14       61.43       65.89      0.87 o
   2   7  14       30.81       23.54      0.58 o
   3   7  14      151.75      147.98      1.46 o
   4   7  14      104.27      109.11      1.29 o
   5   7  14       71.25       77.89      1.12 o
   6   7  14       62.58       64.55      1.06 o
   7   7  14        0.28        0.51      0.36 o
   0   8  14      418.22      415.28      5.44 o
   1   8  14      469.76      491.49      3.46 o
   2   8  14       38.47       39.12      0.76 o
   3   8  14       59.24       59.84      1.03 o
   4   8  14       88.26       87.50      1.22 o
   5   8  14      108.88      102.53      1.25 o
   6   8  14        7.36        8.05      0.47 o
   0   9  14       71.76       76.06      1.45 o
   1   9  14      599.79      608.98      4.79 o
   2   9  14      634.07      642.82      6.10 o
   3   9  14      130.68      127.32      1.52 o
   4   9  14       55.65       54.84      1.08 o
   5   9  14       59.66       61.06      0.90 o
   6   9  14       59.41       66.27      1.25 o
   0  10  14      311.76      344.98      3.70 o
   1  10  14      231.07      240.54      2.07 o
   2  10  14      109.03      112.55      1.40 o
   3  10  14      139.90      142.05      1.83 o
   4  10  14       26.95       26.66      0.79 o
   5  10  14       42.48       53.00      1.10 o
   0  11  14       10.33       11.63      0.77 o
   1  11  14       19.35       15.89      0.55 o
   2  11  14       30.65       31.24      0.79 o
   3  11  14       29.40       37.13      0.72 o
   4  11  14       57.11       67.99      1.27 o
   0  12  14       40.45       42.89      1.11 o
   1  12  14       20.24       17.96      0.72 o
   2  12  14       19.39       19.44      0.84 o
   1   0  15      149.93      163.19      1.33 o
   2   0  15      770.57      817.57      5.33 o
   3   0  15      860.01      805.14      7.14 o
   4   0  15      229.77      222.31      3.30 o
   5   0  15       80.97       85.87      1.84 o
   6   0  15       29.38       30.91      1.18 o
   7   0  15       14.22       14.55      0.92 o
   8   0  15       36.20       34.71      1.36 o
   0   1  15        3.12        1.70      0.26 o
   1   1  15      299.82      335.72      1.56 o
   2   1  15       93.21       88.15      0.53 o
   3   1  15       24.01       24.62      0.38 o
   4   1  15      331.18      340.05      2.65 o
   5   1  15       41.67       40.91      1.03 o
   6   1  15       47.63       48.25      0.97 o
   7   1  15        0.68        0.67      0.38 o
   8   1  15      102.84      109.41      1.46 o
   0   2  15      202.03      177.33      1.07 o
   1   2  15       45.21       36.98      0.38 o
   2   2  15      132.31      130.05      0.71 o
   3   2  15       33.62       27.80      0.46 o
   4   2  15      205.70      213.80      1.75 o
   5   2  15       45.31       46.40      0.82 o
   6   2  15       47.90       43.85      1.20 o
   7   2  15       10.43       12.26      0.70 o
   8   2  15       20.54       19.42      0.64 o
   0   3  15      542.66      571.75      3.97 o
   1   3  15      142.02      160.79      0.80 o
   2   3  15        4.18        4.57      0.25 o
   3   3  15      110.67       99.52      1.00 o
   4   3  15       17.67       16.91      0.55 o
   5   3  15        0.79        1.15      0.37 o
   6   3  15      113.86      113.97      1.50 o
   7   3  15       15.76       15.95      0.66 o
   8   3  15       10.61        9.47      0.69 o
   0   4  15      215.63      208.09      1.73 o
   1   4  15       78.41       84.78      0.57 o
   2   4  15      257.34      253.20      1.62 o
   3   4  15       42.91       45.09      0.73 o
   4   4  15       76.42       71.14      0.95 o
   5   4  15       97.04       87.70      1.21 o
   6   4  15      115.20      116.88      1.30 o
   7   4  15       21.32       24.75      0.88 o
   8   4  15        2.29        1.84      0.50 o
   0   5  15       11.66       15.47      0.82 o
   1   5  15      158.82      166.40      1.19 o
   2   5  15      448.35      428.43      3.55 o
   3   5  15      331.77      298.23      2.35 o
   4   5  15       45.59       44.66      0.76 o
   5   5  15       15.69       15.77      0.58 o
   6   5  15      335.38      337.61      2.97 o
   7   5  15       52.40       46.88      1.00 o
   0   6  15        1.01        1.71      0.49 o
   1   6  15       14.13       17.55      0.61 o
   2   6  15      256.64      258.68      1.89 o
   3   6  15       26.88       26.11      0.61 o
   4   6  15      162.21      154.01      1.49 o
   5   6  15       74.25       72.76      1.18 o
   6   6  15       29.46       30.78      0.87 o
   7   6  15        2.95        2.19      0.49 o
   0   7  15      109.65       99.04      1.58 o
   1   7  15      121.03      123.63      1.31 o
   2   7  15      301.43      283.46      2.49 o
   3   7  15       63.87       59.86      0.87 o
   4   7  15       34.44       36.08      0.70 o
   5   7  15      149.76      143.63      1.66 o
   6   7  15        9.94       11.47      0.57 o
   7   7  15        4.26        2.27      0.48 o
   0   8  15      167.02      165.76      2.19 o
   1   8  15      199.41      205.81      1.88 o
   2   8  15      288.25      287.08      2.40 o
   3   8  15       22.86       24.21      0.72 o
   4   8  15       64.91       63.51      1.06 o
   5   8  15       28.49       28.85      0.63 o
   6   8  15        6.75        6.98      0.48 o
   0   9  15      260.35      268.76      2.95 o
   1   9  15       56.84       55.71      1.06 o
   2   9  15      245.84      259.92      2.44 o
   3   9  15      233.15      238.73      2.31 o
   4   9  15        7.68        7.24      0.56 o
   5   9  15       82.75       84.02      1.12 o
   0  10  15       84.81      102.20      1.69 o
   1  10  15       83.91       89.88      1.10 o
   2  10  15       88.02       94.74      1.22 o
   3  10  15       91.91      102.53      1.66 o
   4  10  15      134.31      141.05      1.58 o
   5  10  15       45.18       47.33      0.96 o
   0  11  15       15.07       23.78      0.86 o
   1  11  15       85.58       87.14      1.10 o
   2  11  15       14.67       12.15      0.54 o
   3  11  15      113.55      137.53      1.47 o
   0  12  15      135.82      156.26      2.54 o
   1  12  15       52.55       63.15      1.19 o
   0   0  16     6193.77     6724.92     89.93 o
   1   0  16        8.89       11.80      0.45 o
   2   0  16       43.01       38.73      0.46 o
   3   0  16       20.65       13.61      0.56 o
   4   0  16       13.97       17.89      1.01 o
   5   0  16        6.12        5.82      0.80 o
   6   0  16        5.55        6.40      0.89 o
   7   0  16      134.03      125.23      2.39 o
   8   0  16       53.43       54.59      1.76 o
   0   1  16     1869.15     1936.32     13.08 o
   1   1  16      461.57      468.22      2.12 o
   2   1  16      498.52      514.61      3.03 o
   3   1  16      380.96      397.13      2.44 o
   4   1  16       96.12       95.30      1.11 o
   5   1  16      140.49      149.21      1.83 o
   6   1  16       12.61       12.38      0.63 o
   7   1  16       38.28       37.86      0.89 o
   8   1  16       25.79       25.49      0.68 o
   0   2  16     1277.19     1314.39      8.41 o
   1   2  16       14.32       15.20      0.24 o
   2   2  16       26.49       33.40      0.41 o
   3   2  16       74.12       62.59      0.70 o
   4   2  16        4.98        6.74      0.43 o
   5   2  16        3.60        4.53      0.50 o
   6   2  16        9.08       11.79      0.61 o
   7   2  16      139.46      150.77      1.92 o
   8   2  16        2.75        1.88      0.37 o
   0   3  16      803.55      884.71      5.53 o
   1   3  16       52.43       53.95      0.48 o
   2   3  16      350.68      351.39      2.40 o
   3   3  16      102.40       92.11      0.92 o
   4   3  16      233.56      229.70      1.83 o
   5   3  16      174.98      161.18      1.60 o
   6   3  16      284.45      281.95      2.67 o
   7   3  16      145.56      152.63      1.81 o
   8   3  16       23.11       24.92      0.83 o
   0   4  16       19.45       19.75      0.74 o
   1   4  16       42.06       36.83      0.44 o
   2   4  16      129.22      119.35      1.06 o
   3   4  16      264.40      261.69      1.94 o
   4   4  16       61.05       59.86      0.85 o
   5   4  16      290.07      300.20      2.43 o
   6   4  16       11.48       12.33      0.58 o
   7   4  16      137.81      147.92      1.92 o
   8   4  16       16.81       19.48      0.91 o
   0   5  16       56.65       53.43      1.30 o
   1   5  16       15.81       18.00      0.52 o
   2   5  16      237.69      239.05      1.65 o
   3   5  16        4.92        6.20      0.46 o
   4   5  16       39.86       37.58      0.76 o
   5   5  16      339.77      331.90      2.65 o
   6   5  16       55.81       60.90      1.03 o
   7   5  16        8.94        8.09      0.47 o
   0   6  16       22.81       27.48      0.93 o
   1   6  16       64.11       64.34      0.95 o
   2   6  16      138.44      130.09      1.20 o
   3   6  16      112.31      103.65      1.09 o
   4   6  16       50.15       49.73      0.83 o
   5   6  16      256.19      268.90      2.64 o
   6   6  16       93.67       99.84      1.34 o
   7   6  16        6.79        4.58      0.41 o
   0   7  16        9.62        9.19      0.68 o
   1   7  16       65.45       64.67      1.04 o
   2   7  16      308.49      303.89      2.86 o
   3   7  16        6.91        7.38      0.55 o
   4   7  16       45.37       51.48      0.82 o
   5   7  16       38.74       42.67      0.78 o
   6   7  16       57.05       60.60      1.07 o
   0   8  16      153.55      147.85      2.14 o
   1   8  16      656.24      648.64      4.90 o
   2   8  16       24.03       25.31      0.61 o
   3   8  16       37.34       35.73      0.72 o
   4   8  16       56.81       60.88      1.05 o
   5   8  16       16.10       12.46      0.47 o
   6   8  16       64.44       70.78      0.95 o
   0   9  16       31.45       35.00      1.03 o
   1   9  16      513.21      528.58      4.07 o
   2   9  16      102.55      103.53      1.30 o
   3   9  16       15.64       17.43      0.66 o
   4   9  16       10.30        9.95      0.58 o
   5   9  16       19.45       18.57      0.53 o
   0  10  16      235.80      242.48      2.61 o
   1  10  16      232.47      245.96      2.08 o
   2  10  16       51.48       51.40      1.03 o
   3  10  16       30.56       31.23      0.73 o
   4  10  16       34.63       36.65      0.80 o
   0  11  16       24.74       29.15      0.83 o
   1  11  16       15.06       15.85      0.57 o
   2  11  16       42.05       41.00      0.77 o
   3  11  16       15.54       15.52      0.91 o
   1   0  17      203.64      197.53      1.49 o
   2   0  17       20.97       21.55      0.49 o
   3   0  17      112.43      117.27      1.51 o
   4   0  17        7.13        9.48      0.94 o
   5   0  17        0.99        1.32      0.73 o
   6   0  17        1.28        1.63      0.68 o
   7   0  17        0.01        0.46      0.57 o
   8   0  17        0.09        0.09      0.52 o
   0   1  17       74.38       68.31      0.95 o
   1   1  17      541.60      535.40      2.20 o
   2   1  17      139.01      142.80      0.99 o
   3   1  17       23.03       19.65      0.50 o
   4   1  17      161.54      162.61      1.52 o
   5   1  17       71.12       73.55      1.19 o
   6   1  17       26.98       30.00      0.81 o
   7   1  17       47.45       53.42      1.06 o
   8   1  17        2.77        1.90      0.46 o
   0   2  17       71.07       70.55      0.68 o
   1   2  17      265.64      297.06      1.44 o
   2   2  17      393.07      382.61      2.77 o
   3   2  17      140.83      126.68      1.08 o
   4   2  17       62.65       63.02      0.87 o
   5   2  17      275.48      293.88      2.82 o
   6   2  17       63.87       66.03      1.05 o
   7   2  17        3.26        3.23      0.52 o
   8   2  17       13.78       14.99      0.65 o
   0   3  17       29.16       23.73      0.66 o
   1   3  17      401.02      408.24      2.32 o
   2   3  17       15.45       16.64      0.42 o
   3   3  17       89.34       84.28      0.91 o
   4   3  17      211.33      197.01      1.65 o
   5   3  17      162.27      166.36      1.66 o
   6   3  17        3.75        2.98      0.44 o
   7   3  17        0.96        1.25      0.44 o
   8   3  17        7.43        3.19      0.55 o
   0   4  17      311.09      303.49      2.90 o
   1   4  17      342.34      348.57      2.39 o
   2   4  17       36.05       37.42      0.59 o
   3   4  17      328.72      324.93      2.38 o
   4   4  17       26.96       27.49      0.63 o
   5   4  17      194.97      194.53      1.77 o
   6   4  17       83.44       81.09      1.02 o
   7   4  17       31.25       34.07      1.03 o
   0   5  17       55.30       61.39      1.46 o
   1   5  17      372.59      348.21      2.65 o
   2   5  17       24.06       24.43      0.52 o
   3   5  17      158.82      146.01      1.37 o
   4   5  17        2.02        2.35      0.39 o
   5   5  17      111.25      117.88      1.27 o
   6   5  17       44.61       44.71      0.93 o
   7   5  17        9.06        4.65      0.46 o
   0   6  17       77.83       69.91      1.44 o
   1   6  17       32.56       34.32      0.78 o
   2   6  17        3.93        4.66      0.42 o
   3   6  17      184.66      176.08      1.49 o
   4   6  17       64.03       64.97      0.89 o
   5   6  17       26.01       28.38      0.62 o
   6   6  17       80.49       87.70      1.19 o
   7   6  17       25.40       25.87      0.91 o
   0   7  17        0.15        1.06      0.55 o
   1   7  17       49.67       55.21      0.86 o
   2   7  17       58.74       66.05      0.94 o
   3   7  17       31.89       34.13      0.82 o
   4   7  17       34.72       35.09      0.70 o
   5   7  17       40.32       42.30      0.73 o
   6   7  17        6.78        3.95      0.44 o
   0   8  17      117.02      111.10      1.83 o
   1   8  17       58.20       56.93      0.94 o
   2   8  17      150.55      147.62      1.44 o
   3   8  17       13.33       15.12      0.59 o
   4   8  17        6.20        7.46      0.53 o
   5   8  17        7.59        7.75      0.41 o
   6   8  17        1.51        0.74      0.41 o
   0   9  17       12.88       11.65      0.73 o
   1   9  17        6.37        7.98      0.47 o
   2   9  17       58.76       61.00      0.99 o
   3   9  17       95.28       96.56      1.24 o
   4   9  17        5.13        5.56      0.54 o
   5   9  17       11.07        9.24      0.52 o
   0  10  17        6.43        6.30      0.52 o
   1  10  17       44.31       42.24      0.76 o
   2  10  17       26.50       26.11      0.75 o
   3  10  17       52.43       56.27      0.89 o
   4  10  17       12.57       10.06      1.07 o
   0  11  17       17.50       24.72      0.74 o
   1  11  17        6.76        6.61      0.40 o
   2  11  17        5.93        5.36      0.46 o
   0   0  18     1168.69     1285.48     13.52 o
   1   0  18       12.71       14.21      0.40 o
   2   0  18       98.62       87.20      1.04 o
   3   0  18        6.34        9.31      0.63 o
   4   0  18      692.73      725.38      8.26 o
   5   0  18        1.35        1.29      0.72 o
   6   0  18       48.03       44.15      1.41 o
   7   0  18       22.10       24.78      1.16 o
   8   0  18        0.97        1.28      0.53 o
   0   1  18      941.23     1003.92      7.22 o
   1   1  18      753.54      782.91      4.07 o
   2   1  18      130.70      117.40      0.84 o
   3   1  18      133.51      123.69      1.14 o
   4   1  18      283.89      279.24      2.40 o
   5   1  18      113.92      116.17      1.60 o
   6   1  18       12.18       11.95      0.65 o
   7   1  18        9.17       10.07      0.63 o
   8   1  18       10.65       10.16      0.96 o
   0   2  18      510.19      501.26      3.64 o
   1   2  18      222.33      219.34      1.41 o
   2   2  18      113.64      118.50      1.11 o
   3   2  18      195.71      189.29      1.48 o
   4   2  18      150.61      144.98      1.39 o
   5   2  18       45.49       46.93      0.92 o
   6   2  18       12.23       11.40      0.59 o
   7   2  18        3.23        3.26      0.51 o
   8   2  18        8.80        9.94      1.03 o
   0   3  18        0.27        0.99      0.38 o
   1   3  18      100.86       99.95      1.00 o
   2   3  18       97.06       99.89      1.04 o
   3   3  18       90.85       83.29      0.94 o
   4   3  18       35.04       34.82      0.71 o
   5   3  18       79.25       84.25      1.15 o
   6   3  18        2.81        2.08      0.39 o
   7   3  18        0.89        0.64      0.40 o
   0   4  18       28.80       28.54      0.86 o
   1   4  18      119.92      126.69      1.22 o
   2   4  18      228.06      233.04      1.78 o
   3   4  18       10.19       12.38      0.47 o
   4   4  18       23.48       20.79      0.66 o
   5   4  18      202.50      210.76      1.87 o
   6   4  18        9.39       10.12      0.53 o
   7   4  18       24.70       28.85      0.71 o
   0   5  18       12.35       13.90      0.90 o
   1   5  18       21.98       24.51      0.60 o
   2   5  18      159.33      159.48      1.45 o
   3   5  18      129.15      119.03      1.22 o
   4   5  18       86.33       86.60      1.03 o
   5   5  18      169.04      177.94      1.57 o
   6   5  18       18.46       19.83      0.58 o
   7   5  18       27.97       30.29      0.85 o
   0   6  18       36.03       38.88      1.15 o
   1   6  18       33.34       38.21      0.79 o
   2   6  18      244.60      237.42      2.22 o
   3   6  18       17.42       18.48      0.55 o
   4   6  18       19.28       22.22      0.60 o
   5   6  18       50.29       51.15      0.83 o
   6   6  18      309.30      324.88      3.41 o
   0   7  18      166.28      157.17      2.33 o
   1   7  18      109.93       93.06      1.16 o
   2   7  18       20.77       20.73      0.62 o
   3   7  18       11.07       12.39      0.49 o
   4   7  18        0.70        1.12      0.37 o
   5   7  18       16.27       15.29      0.49 o
   6   7  18      128.06      135.08      1.53 o
   0   8  18        2.56        3.33      0.61 o
   1   8  18       18.90       18.07      0.59 o
   2   8  18      116.86      108.00      1.15 o
   3   8  18       19.54       18.77      0.62 o
   4   8  18       24.17       24.02      0.76 o
   5   8  18       17.56       17.65      0.50 o
   0   9  18       32.90       35.18      1.01 o
   1   9  18       20.53       22.57      0.59 o
   2   9  18       25.05       26.54      0.71 o
   3   9  18        2.72        3.10      0.48 o
   4   9  18        4.69        7.24      0.39 o
   5   9  18       35.44       43.63      1.19 o
   0  10  18        1.53        1.70      0.44 o
   1  10  18       12.45       12.08      0.46 o
   2  10  18        8.22        5.83      0.42 o
   3  10  18       16.54       15.99      0.66 o
   0  11  18       29.62       29.65      0.98 o
   1  11  18       12.99       11.95      1.03 o
   2  11  18        3.15        1.36      0.51 o
   1   0  19      569.51      550.67      4.64 o
   2   0  19       78.05       78.97      1.16 o
   3   0  19      671.17      682.34      6.49 o
   4   0  19       41.49       46.72      1.42 o
   5   0  19       15.19       15.45      1.01 o
   6   0  19        4.36        5.32      0.75 o
   7   0  19        3.50        3.98      0.69 o
   0   1  19      334.54      359.59      3.08 o
   1   1  19      635.89      637.13      3.65 o
   2   1  19       40.20       40.85      0.70 o
   3   1  19      408.36      384.63      2.74 o
   4   1  19      159.96      164.15      1.75 o
   5   1  19       95.07       96.70      1.44 o
   6   1  19      101.84      106.23      1.44 o
   7   1  19       13.38       13.48      0.67 o
   0   2  19     1634.63     1555.08     14.26 o
   1   2  19      460.18      465.25      3.08 o
   2   2  19       47.61       49.48      0.76 o
   3   2  19      158.18      154.45      1.36 o
   4   2  19      423.03      404.40      3.48 o
   5   2  19       13.51       14.57      0.66 o
   6   2  19       59.42       67.78      1.07 o
   7   2  19       19.63       20.98      0.77 o
   0   3  19        6.56        9.91      0.65 o
   1   3  19      384.25      375.96      2.74 o
   2   3  19      377.87      358.34      2.60 o
   3   3  19      216.04      217.59      1.72 o
   4   3  19      592.88      577.02      4.26 o
   5   3  19        5.94        6.26      0.47 o
   6   3  19      116.89      124.20      1.60 o
   7   3  19       30.31       26.47      0.77 o
   0   4  19        6.57        9.23      1.42 o
   1   4  19      169.40      161.85      1.59 o
   2   4  19      101.45      103.03      1.06 o
   3   4  19       86.43       87.58      0.95 o
   4   4  19       87.08       85.35      1.02 o
   5   4  19      289.26      282.27      2.35 o
   6   4  19       13.33       12.38      0.53 o
   7   4  19        3.22        2.26      0.46 o
   0   5  19       62.61       65.95      1.35 o
   1   5  19       88.43       86.94      1.10 o
   2   5  19       37.63       35.82      0.80 o
   3   5  19      231.19      216.70      1.86 o
   4   5  19       33.00       29.73      0.64 o
   5   5  19      727.23      750.50      5.57 o
   6   5  19       11.32       12.17      0.50 o
   7   5  19       45.61       45.51      1.29 o
   0   6  19       20.45       22.85      1.06 o
   1   6  19       29.62       25.65      0.72 o
   2   6  19       31.54       34.92      0.84 o
   3   6  19       26.95       28.82      0.78 o
   4   6  19        0.92        1.29      0.31 o
   5   6  19        0.68        0.59      0.29 o
   6   6  19        9.46        9.14      0.64 o
   0   7  19       11.17       11.04      0.88 o
   1   7  19       48.55       48.71      0.87 o
   2   7  19       63.60       65.01      1.00 o
   3   7  19       43.99       43.69      0.85 o
   4   7  19        4.73        4.12      0.39 o
   5   7  19        9.76       11.47      0.58 o
   6   7  19        2.16        0.81      0.35 o
   0   8  19        1.43        1.86      0.61 o
   1   8  19       76.76       72.24      1.02 o
   2   8  19       93.91       91.16      1.06 o
   3   8  19       25.85       26.97      0.89 o
   4   8  19       14.52       13.72      0.49 o
   5   8  19       25.96       25.88      0.70 o
   0   9  19        4.79        4.61      0.71 o
   1   9  19       62.31       66.17      0.92 o
   2   9  19       42.51       44.56      0.81 o
   3   9  19        8.86        7.98      0.57 o
   4   9  19       39.36       34.21      0.86 o
   0  10  19       55.12       51.36      1.02 o
   1  10  19        5.20        3.34      0.36 o
   2  10  19       16.40       15.15      0.61 o
   3  10  19       47.77       50.11      1.02 o
   0  11  19        6.26        2.85      0.68 o
   1  11  19       40.38       45.06      0.98 o
   0   0  20      512.33      491.82      6.52 o
   1   0  20      503.27      502.05      4.21 o
   2   0  20       51.33       55.18      1.25 o
   3   0  20       70.06       76.52      1.39 o
   4   0  20        3.11        4.16      0.64 o
   5   0  20        9.19       11.25      0.96 o
   6   0  20        0.59        0.84      0.56 o
   7   0  20      114.84      121.58      2.03 o
   0   1  20      965.13      967.84      8.88 o
   1   1  20      169.01      178.60      1.37 o
   2   1  20      140.68      141.10      1.34 o
   3   1  20      123.33      123.37      1.20 o
   4   1  20       32.95       32.71      0.85 o
   5   1  20       50.79       55.95      1.11 o
   6   1  20       32.65       32.30      0.95 o
   7   1  20       66.28       71.65      1.12 o
   0   2  20       14.14       18.39      0.89 o
   1   2  20      374.86      348.39      2.38 o
   2   2  20      369.16      356.52      2.67 o
   3   2  20      546.95      553.54      3.79 o
   4   2  20       94.00      101.22      1.20 o
   5   2  20       84.39       88.13      1.38 o
   6   2  20       51.38       54.21      1.10 o
   7   2  20       76.15       81.82      1.27 o
   0   3  20      388.67      396.64      4.10 o
   1   3  20       94.38       93.90      1.09 o
   2   3  20      294.76      292.42      2.23 o
   3   3  20      403.63      394.45      2.85 o
   4   3  20      179.94      177.89      1.64 o
   5   3  20      122.95      131.23      1.51 o
   6   3  20        3.21        2.96      0.44 o
   7   3  20       37.22       40.20      0.89 o
   0   4  20        4.94        3.70      0.75 o
   1   4  20       77.73       70.14      1.03 o
   2   4  20      455.59      431.94      3.19 o
   3   4  20        2.56        3.92      0.40 o
   4   4  20      237.14      230.80      2.08 o
   5   4  20       23.75       25.68      0.69 o
   6   4  20       52.36       54.50      0.93 o
   7   4  20       41.03       45.83      1.21 o
   0   5  20       29.34       30.03      1.05 o
   1   5  20       50.37       45.77      0.86 o
   2   5  20       13.92       14.02      0.64 o
   3   5  20      182.31      183.66      1.59 o
   4   5  20       54.07       53.40      0.75 o
   5   5  20      110.67      119.77      1.30 o
   6   5  20      107.51      113.16      1.43 o
   0   6  20        1.49        3.60      0.68 o
   1   6  20       63.20       60.32      0.94 o
   2   6  20       92.28       86.15      1.12 o
   3   6  20        4.89        3.04      0.42 o
   4   6  20      125.55      127.37      1.17 o
   5   6  20        8.22        7.34      0.37 o
   6   6  20       51.06       58.87      1.00 o
   0   7  20       65.49       61.47      1.34 o
   1   7  20      241.16      227.11      2.21 o
   2   7  20       59.06       58.08      1.01 o
   3   7  20       37.54       33.18      0.83 o
   4   7  20        9.42        8.56      0.45 o
   5   7  20      223.16      238.55      2.20 o
   0   8  20       30.69       36.60      1.11 o
   1   8  20      242.30      237.55      2.10 o
   2   8  20      122.65      128.85      1.33 o
   3   8  20        5.22        3.84      0.50 o
   4   8  20       10.86       12.20      0.55 o
   5   8  20       25.42       32.08      0.84 o
   0   9  20        4.92        5.48      0.59 o
   1   9  20       55.63       61.86      0.85 o
   2   9  20       15.16       13.26      0.51 o
   3   9  20       26.59       25.52      0.73 o
   4   9  20        1.26        1.40      0.55 o
   0  10  20       36.75       39.09      0.90 o
   1  10  20       28.43       29.22      0.67 o
   2  10  20        2.53        3.04      0.58 o
   1   0  21        3.11        4.69      0.64 o
   2   0  21      201.29      201.45      2.43 o
   3   0  21      180.03      193.54      2.92 o
   4   0  21      218.47      231.67      3.04 o
   5   0  21      189.68      197.89      3.14 o
   6   0  21       44.36       45.83      1.36 o
   7   0  21      108.37      122.88      2.50 o
   0   1  21      271.57      270.49      2.59 o
   1   1  21      207.97      207.76      1.53 o
   2   1  21       89.77       87.66      1.12 o
   3   1  21      529.34      525.29      3.86 o
   4   1  21       51.75       50.36      1.04 o
   5   1  21       50.15       47.19      1.02 o
   6   1  21      102.14      104.62      1.36 o
   7   1  21       11.76       10.81      0.62 o
   0   2  21     1383.06     1409.55     15.29 o
   1   2  21       96.61       89.68      1.00 o
   2   2  21      396.66      379.29      3.29 o
   3   2  21       20.15       20.67      0.58 o
   4   2  21      280.64      282.74      2.33 o
   5   2  21       38.46       39.17      0.91 o
   6   2  21       10.72       10.50      0.61 o
   7   2  21       80.65       89.07      1.38 o
   0   3  21      411.21      423.64      4.70 o
   1   3  21      359.37      355.31      2.78 o
   2   3  21       81.89       86.60      1.11 o
   3   3  21      120.30      128.31      1.20 o
   4   3  21       94.91       86.72      1.11 o
   5   3  21      121.86      119.57      1.30 o
   6   3  21      287.12      303.58      2.72 o
   7   3  21       47.24       53.49      1.08 o
   0   4  21      169.23      165.45      2.22 o
   1   4  21       67.00       66.46      1.01 o
   2   4  21      311.51      294.58      2.45 o
   3   4  21       84.03       77.65      1.00 o
   4   4  21      314.02      304.65      2.35 o
   5   4  21      144.65      155.42      2.04 o
   6   4  21      274.80      285.56      3.83 o
   0   5  21      129.34      135.08      2.11 o
   1   5  21       36.28       29.85      0.77 o
   2   5  21      144.57      141.69      1.59 o
   3   5  21       33.85       26.91      0.60 o
   4   5  21      199.27      191.32      1.69 o
   5   5  21       24.08       28.50      0.63 o
   6   5  21       40.93       39.42      0.74 o
   0   6  21      326.95      329.52      3.93 o
   1   6  21      198.01      197.14      2.08 o
   2   6  21      302.72      281.07      2.53 o
   3   6  21       80.48       71.71      1.13 o
   4   6  21       17.57       18.42      0.48 o
   5   6  21      158.80      163.54      1.31 o
   6   6  21       38.62       37.72      0.84 o
   0   7  21       20.65       18.23      0.98 o
   1   7  21       12.80        9.89      0.55 o
   2   7  21      121.62      114.32      1.42 o
   3   7  21       71.70       74.72      1.14 o
   4   7  21       12.16       15.88      0.67 o
   5   7  21       44.50       48.57      0.92 o
   0   8  21      101.50       79.50      1.49 o
   1   8  21       41.00       49.26      0.92 o
   2   8  21       75.64       66.65      0.96 o
   3   8  21       14.81       12.43      0.63 o
   4   8  21       57.55       58.50      0.95 o
   0   9  21       76.90       83.48      1.36 o
   1   9  21       30.08       29.11      0.67 o
   2   9  21       36.77       38.29      0.67 o
   3   9  21       19.82       20.11      0.64 o
   0  10  21        2.07        1.51      0.41 o
   1  10  21       34.19       35.42      0.66 o
   2  10  21        9.89       12.91      0.59 o
   0   0  22     1938.28     1963.73     28.74 o
   1   0  22      656.64      642.69      7.18 o
   2   0  22     1025.92     1071.65     11.10 o
   3   0  22      271.74      245.60      3.10 o
   4   0  22      316.22      346.94      4.37 o
   5   0  22      183.03      178.30      2.91 o
   6   0  22        1.51        1.53      0.63 o
   7   0  22       32.30       31.89      0.99 o
   0   1  22      373.27      357.83      3.61 o
   1   1  22     1915.46     1881.21     14.24 o
   2   1  22      231.52      218.23      1.84 o
   3   1  22       56.05       59.97      1.04 o
   4   1  22       41.78       42.10      0.85 o
   5   1  22      290.28      294.87      2.85 o
   6   1  22        0.72        0.59      0.39 o
   7   1  22       51.00       60.21      1.02 o
   0   2  22        3.05        5.90      0.64 o
   1   2  22      943.92      955.81      7.83 o
   2   2  22      136.98      132.58      1.39 o
   3   2  22      878.29      854.07      6.31 o
   4   2  22       41.49       35.52      0.73 o
   5   2  22      195.68      204.31      2.14 o
   6   2  22       69.48       74.69      1.07 o
   7   2  22      159.42      179.79      1.90 o
   0   3  22       75.14       78.21      1.52 o
   1   3  22      807.34      793.80      6.03 o
   2   3  22      377.35      359.61      2.78 o
   3   3  22        5.40        6.47      0.47 o
   4   3  22      196.04      189.85      1.74 o
   5   3  22       75.69       79.84      1.18 o
   6   3  22      109.48      115.41      1.41 o
   0   4  22       14.20       10.82      0.85 o
   1   4  22      286.39      254.33      2.31 o
   2   4  22       20.91       20.34      0.66 o
   3   4  22      145.34      128.28      1.30 o
   4   4  22      204.65      199.33      1.74 o
   5   4  22        5.35        5.45      0.43 o
   6   4  22       23.25       20.68      0.54 o
   0   5  22       20.94       21.79      0.97 o
   1   5  22        5.49        6.89      0.62 o
   2   5  22       13.26       11.80      0.63 o
   3   5  22      165.88      164.54      1.67 o
   4   5  22       26.78       32.25      0.64 o
   5   5  22       10.89       11.65      0.51 o
   6   5  22      109.77      122.47      1.78 o
   0   6  22      136.23      125.71      1.93 o
   1   6  22       44.61       46.30      1.03 o
   2   6  22       78.22       75.45      1.22 o
   3   6  22       28.60       26.97      0.81 o
   4   6  22       12.50       14.30      0.44 o
   5   6  22       51.87       59.60      0.69 o
   0   7  22       43.71       44.86      1.11 o
   1   7  22       61.58       59.54      1.05 o
   2   7  22       21.77       28.05      0.74 o
   3   7  22        5.18        4.44      0.44 o
   4   7  22       13.80       14.75      0.52 o
   5   7  22        8.01        6.16      0.57 o
   0   8  22      120.24      117.32      1.83 o
   1   8  22      128.98      137.61      1.35 o
   2   8  22       62.87       65.74      0.98 o
   3   8  22        2.30        1.95      0.44 o
   4   8  22        0.10        0.33      0.33 o
   0   9  22       87.64       84.43      1.49 o
   1   9  22       67.65       71.20      0.85 o
   2   9  22       51.69       56.78      1.19 o
   3   9  22       24.44       22.59      0.79 o
   0  10  22        0.93        0.86      0.52 o
   1   0  23     1767.72     1750.04     18.55 o
   2   0  23      413.17      402.26      4.21 o
   3   0  23       37.81       35.48      1.27 o
   4   0  23       44.55       45.15      1.49 o
   5   0  23      216.43      213.25      3.01 o
   6   0  23       21.07       23.33      0.89 o
   0   1  23       66.90       60.18      1.07 o
   1   1  23       48.01       40.89      0.73 o
   2   1  23       33.49       38.44      0.95 o
   3   1  23      339.29      347.09      2.83 o
   4   1  23      120.21      113.04      1.55 o
   5   1  23        3.16        3.35      0.47 o
   6   1  23       13.97       13.61      0.58 o
   0   2  23      135.88      123.63      1.75 o
   1   2  23      613.80      614.34      4.65 o
   2   2  23      105.25      101.18      1.17 o
   3   2  23      101.85       92.90      1.14 o
   4   2  23       21.17       26.06      0.73 o
   5   2  23      125.55      123.69      1.57 o
   6   2  23       24.14       25.04      0.68 o
   0   3  23      130.35      114.52      1.79 o
   1   3  23       57.25       48.67      0.86 o
   2   3  23      407.00      389.94      2.96 o
   3   3  23      311.52      293.10      2.37 o
   4   3  23      101.21       91.69      1.13 o
   5   3  23       79.92       86.62      1.11 o
   6   3  23       10.35       12.08      0.70 o
   0   4  23       10.56        7.34      0.88 o
   1   4  23       42.38       43.61      0.85 o
   2   4  23      170.50      160.82      1.67 o
   3   4  23        4.25        4.04      0.41 o
   4   4  23       23.57       26.77      0.63 o
   5   4  23        1.68        1.27      0.33 o
   6   4  23       65.81       65.90      1.05 o
   0   5  23      188.59      176.00      2.61 o
   1   5  23      138.06      128.31      1.53 o
   2   5  23       19.49       16.69      0.69 o
   3   5  23       11.74       13.60      0.72 o
   4   5  23        0.37        0.19      0.26 o
   5   5  23       24.19       25.23      0.53 o
   0   6  23        0.99        0.37      0.45 o
   1   6  23       60.88       57.16      1.04 o
   2   6  23       73.01       74.25      1.16 o
   3   6  23       24.46       25.37      0.73 o
   4   6  23        6.51        4.69      0.40 o
   5   6  23        6.43        9.04      0.68 o
   0   7  23       71.76       79.78      1.47 o
   1   7  23       34.69       36.14      0.86 o
   2   7  23       38.31       40.18      0.89 o
   3   7  23       25.82       28.84      0.68 o
   4   7  23        5.74        3.34      0.43 o
   0   8  23        8.27        9.38      0.64 o
   1   8  23       24.41       26.42      0.70 o
   2   8  23        8.61        6.24      0.43 o
   3   8  23       37.38       42.17      0.93 o
   0   9  23        3.10        1.30      0.47 o
   1   9  23       46.38       55.20      0.73 o
   2   9  23       16.79       17.68      0.71 o
   0   0  24       41.19       39.32      1.10 o
   1   0  24       23.30       23.81      0.90 o
   2   0  24        1.34        1.03      0.52 o
   3   0  24      147.94      148.55      2.35 o
   4   0  24       15.84       15.73      0.90 o
   5   0  24       35.74       33.90      1.10 o
   6   0  24       37.62       40.45      1.02 o
   0   1  24      283.69      262.36      3.01 o
   1   1  24       21.53       21.68      0.59 o
   2   1  24       82.07       85.37      1.10 o
   3   1  24      316.60      334.59      2.68 o
   4   1  24      289.36      277.86      2.81 o
   5   1  24       15.90       16.22      0.61 o
   6   1  24       18.98       18.51      0.58 o
   0   2  24       28.78       27.46      0.94 o
   1   2  24       31.58       31.20      0.72 o
   2   2  24       28.85       28.60      0.71 o
   3   2  24        8.74       10.93      0.50 o
   4   2  24       93.43       94.32      1.17 o
   5   2  24       55.76       57.92      0.96 o
   6   2  24      105.20      107.56      1.43 o
   0   3  24      106.57       90.65      1.66 o
   1   3  24       40.85       43.37      0.98 o
   2   3  24       39.57       37.75      0.74 o
   3   3  24       21.84       18.02      0.54 o
   4   3  24       76.88       73.28      0.96 o
   5   3  24      115.48      110.60      1.38 o
   6   3  24       84.56       89.60      1.52 o
   0   4  24      147.04      116.05      2.01 o
   1   4  24        4.20        4.74      0.43 o
   2   4  24        0.87        0.87      0.39 o
   3   4  24       82.67       89.73      1.11 o
   4   4  24       68.42       64.79      0.82 o
   5   4  24      173.85      191.55      1.60 o
   0   5  24      374.26      357.57      4.96 o
   1   5  24       23.26       24.64      0.76 o
   2   5  24      162.70      151.85      1.61 o
   3   5  24       10.72       10.62      0.52 o
   4   5  24        4.73        3.91      0.32 o
   5   5  24       51.44       49.27      0.74 o
   0   6  24        1.53        0.66      0.62 o
   1   6  24       79.94       78.17      1.16 o
   2   6  24       63.92       67.41      1.06 o
   3   6  24       21.73       22.91      0.72 o
   4   6  24        0.80        0.69      0.29 o
   0   7  24       10.48       11.17      0.65 o
   1   7  24       91.74       92.89      1.21 o
   2   7  24       78.96       78.87      1.09 o
   3   7  24       63.01       61.27      1.05 o
   4   7  24        1.91        1.60      0.38 o
   0   8  24       14.94       16.69      0.72 o
   1   8  24       94.80       90.54      1.13 o
   2   8  24       14.58       10.23      0.59 o
   3   8  24       41.50       52.38      1.19 o
   0   9  24        2.26        1.48      0.46 o
   1   9  24       59.03       64.80      1.22 o
   1   0  25      370.20      361.51      4.17 o
   2   0  25       48.53       47.12      1.34 o
   3   0  25        2.53        3.28      0.57 o
   4   0  25        4.82        3.96      0.69 o
   5   0  25        0.00       -0.08      0.53 o
   6   0  25        0.47        1.12      0.58 o
   0   1  25       21.70       19.01      0.80 o
   1   1  25       30.34       28.67      0.73 o
   2   1  25      184.81      190.41      1.96 o
   3   1  25       24.35       26.18      0.68 o
   4   1  25       73.71       75.96      1.26 o
   5   1  25       34.26       40.29      0.95 o
   6   1  25       17.54       16.73      0.65 o
   0   2  25        6.82        7.33      0.64 o
   1   2  25       85.25       87.33      1.11 o
   2   2  25        7.75        7.09      0.43 o
   3   2  25       17.57       19.12      0.56 o
   4   2  25       60.95       66.80      1.07 o
   5   2  25       26.36       33.38      0.76 o
   0   3  25      159.07      150.38      2.19 o
   1   3  25       90.32       86.36      1.26 o
   2   3  25      101.86       92.26      1.04 o
   3   3  25       22.29       22.29      0.55 o
   4   3  25        5.57        3.31      0.38 o
   5   3  25       58.23       53.87      0.91 o
   0   4  25        5.13        3.91      0.67 o
   1   4  25        2.13        2.58      0.44 o
   2   4  25       28.77       33.35      0.75 o
   3   4  25        0.49        0.58      0.31 o
   4   4  25        5.54        7.60      0.41 o
   5   4  25        9.17        7.69      0.56 o
   0   5  25       57.80       57.86      1.48 o
   1   5  25       15.08       14.54      0.63 o
   2   5  25       43.18       43.62      0.84 o
   3   5  25        5.28        5.27      0.44 o
   4   5  25       27.63       29.03      0.53 o
   5   5  25       29.09       32.89      1.92 o
   0   6  25        3.26        1.77      0.65 o
   1   6  25      239.41      238.66      2.45 o
   2   6  25       30.21       29.47      0.72 o
   3   6  25       24.93       25.18      0.65 o
   4   6  25        0.15        0.46      0.31 o
   0   7  25        0.18        0.68      0.49 o
   1   7  25       25.78       28.33      0.68 o
   2   7  25       86.61       96.73      1.08 o
   3   7  25       13.04        9.42      0.62 o
   0   8  25       50.28       46.28      1.28 o
   1   8  25       16.04       17.04      0.63 o
   2   8  25      121.09      138.04      1.84 o
   0   0  26       22.43       23.93      1.09 o
   1   0  26       94.12       98.60      1.45 o
   2   0  26       27.88       28.12      0.97 o
   3   0  26      112.47      110.30      1.80 o
   4   0  26       62.63       71.87      1.55 o
   5   0  26        0.92        1.27      0.57 o
   0   1  26       66.05       65.14      1.23 o
   1   1  26       81.39       82.51      0.99 o
   2   1  26        6.23        5.04      0.48 o
   3   1  26       27.86       29.02      0.80 o
   4   1  26       22.44       21.33      0.67 o
   5   1  26        8.42        8.53      0.55 o
   0   2  26      483.11      470.46      5.05 o
   1   2  26        5.96        7.54      0.47 o
   2   2  26       12.94       12.32      0.53 o
   3   2  26        4.76        4.30      0.44 o
   4   2  26        1.33        0.97      0.34 o
   5   2  26       17.28       19.50      0.72 o
   0   3  26      175.19      169.68      2.39 o
   1   3  26       50.71       47.83      0.95 o
   2   3  26        0.16        0.56      0.33 o
   3   3  26       20.46       23.70      0.59 o
   4   3  26       11.38        8.45      0.45 o
   5   3  26       44.58       51.28      0.95 o
   0   4  26       15.52       18.61      0.96 o
   1   4  26       58.77       57.41      1.04 o
   2   4  26        8.37        9.46      0.49 o
   3   4  26        8.66        5.90      0.44 o
   4   4  26       31.01       31.64      0.58 o
   0   5  26       94.44       89.49      1.63 o
   1   5  26       32.26       31.30      0.79 o
   2   5  26       32.69       28.09      0.69 o
   3   5  26       18.55       18.78      0.62 o
   4   5  26        1.03        0.61      0.29 o
   0   6  26       25.40       25.57      0.89 o
   1   6  26        4.62        4.38      0.39 o
   2   6  26       14.10       12.45      0.62 o
   3   6  26       34.20       36.76      0.75 o
   0   7  26       16.73       22.98      1.04 o
   1   7  26       33.54       27.88      0.65 o
   2   7  26       20.82       17.06      0.79 o
   0   8  26        0.28        0.41      0.46 o
   1   0  27      135.85      132.55      1.97 o
   2   0  27       38.98       40.88      1.36 o
   3   0  27       61.40       67.26      1.57 o
   4   0  27        2.38        2.51      0.49 o
   5   0  27        0.39        0.57      0.53 o
   0   1  27      257.10      253.47      2.65 o
   1   1  27      118.20      114.15      1.26 o
   2   1  27       52.83       53.43      0.93 o
   3   1  27       18.35       21.70      0.64 o
   4   1  27        0.69        0.63      0.33 o
   5   1  27        0.39        0.36      0.32 o
   0   2  27       95.78       88.90      1.50 o
   1   2  27      258.40      248.53      2.22 o
   2   2  27       12.83       16.48      0.66 o
   3   2  27       14.87       16.62      0.48 o
   4   2  27       59.09       61.18      0.86 o
   5   2  27       11.83       11.10      0.68 o
   0   3  27       58.26       54.75      1.29 o
   1   3  27      277.03      269.70      2.49 o
   2   3  27       65.53       57.34      0.96 o
   3   3  27       52.12       52.49      0.73 o
   4   3  27       58.99       58.29      0.98 o
   0   4  27        1.22        1.49      0.48 o
   1   4  27       42.84       41.66      0.91 o
   2   4  27       26.91       22.52      0.56 o
   3   4  27        9.90        9.43      0.45 o
   4   4  27       17.45       15.85      0.63 o
   0   5  27        5.46        5.20      0.61 o
   1   5  27       17.49       17.35      0.68 o
   2   5  27       39.93       39.59      0.70 o
   3   5  27       11.65       11.90      0.54 o
   0   6  27       11.18        8.27      0.59 o
   1   6  27        2.47        0.92      0.41 o
   2   6  27        7.07        6.99      0.44 o
   3   6  27        3.54        1.69      0.50 o
   0   7  27        1.68        2.18      0.52 o
   1   7  27       34.07       42.42      0.84 o
   0   0  28       96.71       92.22      2.08 o
   1   0  28      230.80      215.05      2.35 o
   2   0  28        1.52        2.40      0.61 o
   3   0  28        1.57        1.21      0.56 o
   4   0  28       14.94       17.57      0.93 o
   0   1  28      231.54      214.43      2.49 o
   1   1  28        3.88        3.81      0.40 o
   2   1  28       16.22       16.26      0.55 o
   3   1  28       30.21       30.04      0.70 o
   4   1  28       17.45       19.08      0.68 o
   0   2  28       44.11       40.35      1.16 o
   1   2  28       12.35       12.26      0.57 o
   2   2  28        0.96        1.07      0.37 o
   3   2  28       28.29       28.83      0.56 o
   4   2  28        6.70        5.59      0.51 o
   0   3  28        0.01        0.56      0.47 o
   1   3  28       42.44       42.91      0.77 o
   2   3  28       24.75       23.13      0.65 o
   3   3  28       30.97       29.28      0.56 o
   4   3  28       49.02       53.40      1.12 o
   0   4  28        6.66        5.27      0.60 o
   1   4  28        2.33        2.19      0.45 o
   2   4  28       17.56       18.41      0.67 o
   3   4  28       36.38       34.55      0.78 o
   0   5  28       18.49       18.18      1.09 o
   1   5  28       50.03       43.53      0.89 o
   2   5  28        0.66        0.42      0.33 o
   3   5  28       14.59       16.15      0.75 o
   0   6  28        1.72        0.69      0.47 o
   1   6  28       57.99       61.13      0.94 o
   2   6  28        4.74        3.68      0.49 o
   1   0  29        3.84        3.37      0.51 o
   2   0  29        0.55        0.59      0.46 o
   3   0  29       50.55       46.13      1.02 o
   4   0  29        8.39        4.51      0.68 o
   0   1  29      232.17      204.31      3.29 o
   1   1  29       29.12       28.33      0.68 o
   2   1  29       27.97       29.53      0.62 o
   3   1  29        6.78        6.13      0.40 o
   4   1  29        8.85        5.44      0.65 o
   0   2  29       21.48       19.45      0.74 o
   1   2  29       62.64       58.40      0.91 o
   2   2  29        9.07        7.44      0.48 o
   3   2  29       12.55       11.59      0.76 o
   0   3  29       10.98        8.11      0.53 o
   1   3  29      106.73      110.82      1.25 o
   2   3  29       19.48       19.83      0.71 o
   3   3  29       17.98       16.13      0.78 o
   0   4  29       13.16        9.42      0.83 o
   1   4  29       40.05       43.31      0.86 o
   2   4  29       48.23       45.53      0.96 o
   0   5  29       30.04       31.53      1.19 o
   1   5  29       32.33       35.08      0.72 o
   2   5  29        4.27        1.75      0.50 o
   0   0  30        0.08        1.23      0.55 o
   1   0  30        3.60        2.11      0.44 o
   2   0  30       59.87       55.70      1.28 o
   3   0  30        2.79        1.89      0.53 o
   0   1  30       67.19       62.84      2.45 o
   1   1  30       62.32       58.94      0.81 o
   2   1  30        0.82        0.44      0.28 o
   3   1  30       22.98       25.42      0.74 o
   0   2  30       15.99       11.53      0.89 o
   1   2  30       28.24       23.62      0.60 o
   2   2  30        7.23        3.93      0.40 o
   3   2  30        6.48        3.78      0.52 o
   0   3  30       61.00       55.39      1.71 o
   1   3  30        4.19        3.04      0.43 o
   2   3  30       33.69       35.55      0.77 o
   0   4  30        5.17        4.33      0.79 o
   1   4  30       34.73       37.19      0.78 o
   1   0  31        0.10        0.14      0.50 o
   2   0  31       19.15       25.43      1.17 o
   0   1  31       24.26       23.83      1.07 o
   1   1  31       16.90       14.36      0.57 o
   2   1  31        1.09        1.58      0.46 o
   0   2  31       21.02       19.08      1.33 o
   1   2  31        5.14        2.99      0.42 o
   0   3  31       47.22       53.25      1.90 o
 
